# Supplementary material for: Wavelength-dependent rearrangements of an α-dione chromophore: a chemical pearl in a bis(hypersilyl) oyster
Source: Chem Sci. 2024 Feb 15;15(12):4427–33. doi: 10.1039/d4sc00064a (PMC10952070; doi:10.1039/d4sc00064a)
Supplement: SC-015-D4SC00064A-s001 [file SC-015-D4SC00064A-s001.xyz]

84
S0_MP2_OPT  E(MP2)=-3254.295037 Hartree
si	-0.008607706	0.051909657		2.422213001
si	 1.550914532  	1.747195784		2.963859919
si	-2.250311278 	0.800701214		2.599012188
si	 0.350374796	-1.974924784	3.582326778
o	 0.682717398	-1.593441294	0.204357039
c	 0.266049285	-1.697242617	5.461005996
h 	-0.698041707 	-1.256436016	5.766392517
h	 1.072270463	-1.021882254	5.798087524
h	 0.387150057	-2.657724169	5.994568868
c	 0.238057321	-0.494931735	0.558414588
c	 2.04337059		-2.707452826	3.138071143
h	 2.177466808	-3.68629988		3.63380806
h	 2.869315153	-2.047489519	3.452491802
h	 2.11132774		-2.852091535	2.047027007
c	-2.435600207	2.667922545		2.325315721
h	-2.072551662	2.950551114		1.32391915
h	-1.869823882	3.244479293		3.077887806
h	-3.500195203	2.953722167		2.4107925
c	1.069909434		2.446636259		4.665103903
h	0.073766701		2.921580802		4.639570788
h	1.802016996		3.210232997		4.986090687
h	1.04956204		1.651039791		5.430431517
c	1.546651228		3.136361004		1.674339461
h	1.884130994		2.763956284		0.692020913
h	2.231629888		3.943839851		1.992509354
h	0.536724452		3.558415191		1.544603609
c	3.303263875		1.0229857		3.08150532
h	3.597880241		0.523136823		2.142326935
h	3.380424896		0.286697615		3.899884421
h	4.032932518		1.829154326		3.280974806
c	-0.995812434	-3.206995523	3.052276222
h	-0.964053422	-3.352819242	1.958096978
h	-2.005411419	-2.853880795	3.326311888
h	-0.834827989	-4.188816551	3.534125512
c	-2.91223846		0.382032213		4.332556345
h	-2.902388686	-0.705540121	4.520886513
h	-3.954770502	0.735569898		4.434763004
h	-2.309913409	0.871702613		5.118166834
c	-3.288461173	-0.129732295	1.303808265
h	-2.964184396	0.129903564		0.280773075
h	-4.356953657	0.137684258		1.400514576
h	-3.196129445	-1.223228568	1.430642857
si	0.019211105		-0.05404221		-2.416370535
si	-1.498480359	-1.804602329	-2.900772682
si	2.278960035		-0.722833073	-2.663248342
si	-0.45826988		1.945551711		-3.581111542
o	-0.560369397	1.628653479		-0.197096836
c	-0.480484904	1.630401866		-5.455885298
h	0.476558172		1.210676619		-5.810176776
h	-1.284610198	0.923223083		-5.72651529
h	-0.664087757	2.573470089		-6.002471122
c	-0.164765076	0.511303255		-0.551292154
c	-2.143805184	2.633121656		-3.043785609
h	-2.347301397	3.591780974		-3.555246045
h	-2.963307732	1.934714327		-3.283312532
h	-2.143481289	2.807315817		-1.954733898
c	2.55064974		-2.573481948	-2.353200372
h	2.231009908		-2.846497237	-1.334598443
h	1.986917895		-3.191544357	-3.073465278
h	3.623155407		-2.816810477	-2.46601495
c	-0.990417693	-2.550548759	-4.574400284
h	0.011391959		-3.011028341	-4.522688828
h	-1.709644072	-3.332962885	-4.87854175
h	-0.971993581	-1.778769366	-5.364036438
c	-1.47390837		-3.145898557	-1.560945096
h	-1.83805972		-2.744325361	-0.599507388
h	-2.132528996	-3.98302923		-1.857915882
h	-0.454462857	-3.533564776	-1.399821531
c	-3.265634017	-1.124477082	-3.059115493
h	-3.586214637	-0.610554465	-2.136147066
h	-3.345543058	-0.40877628		-3.895713647
h	-3.972537293	-1.952592243	-3.25137822
c	0.879196918		3.226077969		-3.154263605
h	0.910676861		3.387209305		-2.062279006
h	1.880680414		2.900546812		-3.485615434
h	0.659674276		4.195322761		-3.638161073
c	2.853397579		-0.318914699	-4.430820446
h	2.785872707		0.761759459		-4.644821128
h	3.905707399		-0.627518456	-4.569742635
h	2.242622387		-0.854627247	-5.178861033
c	3.31877795		0.279426134		-1.425361234
h	3.039092815		0.026382093		-0.387564663
h	4.394656117		0.058474374		-1.551174873
h	3.172811748		1.364843252		-1.568372927
84
S1opt SOS-ADC(2), E(MP2)= -3254.287307 Hartree
Si    7.8655526    4.9316284    7.6293747 
Si    9.7634403    4.4497374    8.9893062 
Si    6.9945247    7.1363499    7.9782742 
Si    6.1696822    3.2594013    7.6972170 
O     8.1738961    3.8744637    5.0088483 
C     5.4784077    3.0709177    9.4657434 
H     5.0577533    4.0167049    9.8525734 
H     6.2634134    2.7328196   10.1687415 
H     4.6720754    2.3114941    9.4746269 
C     8.4671794    4.8441390    5.7446312 
C     6.8498220    1.5724364    7.1342949 
H     6.0273792    0.8314421    7.0908200 
H     7.6167197    1.1872958    7.8308866 
H     7.3038175    1.6523236    6.1305487 
C     8.2570872    8.3554721    8.7142260 
H     9.1128428    8.4984622    8.0326843 
H     8.6404033    8.0070637    9.6915758 
H     7.7690980    9.3367157    8.8777938 
C     9.2938505    4.8264366   10.8019093 
H     9.0629567    5.8972471   10.9534055 
H    10.1346352    4.5645589   11.4739748 
H     8.4120641    4.2390323   11.1211638 
C    11.2594515    5.5065010    8.4764744 
H    11.5673890    5.2714053    7.4411117 
H    12.1156738    5.2975075    9.1477670 
H    11.0302982    6.5857248    8.5216650 
C    10.2371110    2.6071801    8.8679297 
H    10.4205683    2.2981700    7.8221977 
H     9.4450434    1.9567761    9.2832589 
H    11.1643057    2.4196419    9.4446264 
C     4.7680385    3.7737671    6.5120513 
H     5.1592857    3.8945098    5.4846585 
H     4.2963201    4.7271061    6.8162525 
H     3.9781505    2.9975240    6.4889502 
C     5.5533318    6.9861930    9.2261092 
H     4.7278252    6.3624287    8.8357046 
H     5.1418516    7.9922920    9.4405853 
H     5.8878809    6.5496928   10.1863603 
C     6.3054344    7.8285907    6.3431523 
H     7.1208965    7.9911278    5.6163323 
H     5.8040480    8.7998559    6.5232819 
H     5.5650753    7.1411988    5.8922807 
Si    9.8383951    5.9802391    3.3941834 
Si    7.8981773    6.3764733    2.0666021 
Si   10.8050056    3.8220128    3.0243332 
Si   11.4474611    7.7320976    3.2669126 
O     9.6025896    6.9944371    6.0384134 
C    12.0132960    7.9814039    1.4612841 
H    12.4394974    7.0593478    1.0258399 
H    11.1705986    8.3037431    0.8202508 
H    12.7896024    8.7700300    1.4133190 
C     9.2907695    6.0356898    5.2958563 
C    10.7232014    9.3741396    3.9034298 
H    11.5036528   10.1603334    3.8867057 
H     9.8795855    9.7202942    3.2787733 
H    10.3606806    9.2616409    4.9405799 
C     9.5826824    2.5206531    2.3664351 
H     8.7725009    2.3358201    3.0920215 
H     9.1293284    2.8317278    1.4068563 
H    10.1208249    1.5687197    2.1879066 
C     8.3404829    5.9424910    0.2600540 
H     8.5781261    4.8691169    0.1416067 
H     7.4855883    6.1734151   -0.4054431 
H     9.2109699    6.5258362   -0.0953087 
C     6.4298896    5.3139518    2.6420571 
H     6.1288866    5.5886916    3.6695387 
H     5.5621540    5.4772356    1.9729960 
H     6.6804795    4.2386175    2.6418481 
C     7.3926618    8.2134448    2.1266214 
H     7.2068126    8.5549553    3.1615317 
H     8.1710249    8.8633596    1.6851162 
H     6.4602876    8.3638389    1.5474186 
C    12.9419516    7.2693594    4.3562327 
H    12.6168607    7.1012632    5.4001385 
H    13.4472887    6.3519280    4.0004351 
H    13.6881568    8.0879950    4.3575488 
C    12.1751853    4.0356659    1.7081908 
H    12.9799129    4.7124427    2.0502597 
H    12.6344707    3.0528848    1.4834531 
H    11.7686824    4.4391370    0.7612657 
C    11.5943135    3.2028423    4.6432426 
H    10.8172570    3.0233284    5.4079105 
H    12.1329274    2.2508389    4.4684696 
H    12.3180005    3.9356032    5.0471923 
84
S2opt SOS-ADC(2), E(MP2)=-3254.275498 Hartree
Si    7.8642521    4.9331864    7.6789041 
Si    9.7269249    4.4566470    9.0833895 
Si    6.9814795    7.1245844    8.0276264 
Si    6.1754315    3.2531376    7.7187336 
O     8.0651768    3.8931431    5.0519895 
C     5.4744996    3.0666205    9.4846370 
H     5.0590320    4.0163737    9.8682962 
H     6.2547263    2.7258956   10.1919857 
H     4.6627885    2.3129146    9.4944185 
C     8.4714104    4.8913651    5.7951869 
C     6.8629182    1.5667336    7.1593890 
H     6.0467007    0.8185822    7.1220553 
H     7.6362944    1.1889170    7.8530968 
H     7.3110453    1.6449326    6.1531360 
C     8.2959648    8.3448457    8.6693534 
H     9.1407355    8.4218087    7.9620782 
H     8.6901586    8.0434979    9.6579676 
H     7.8431858    9.3500454    8.7800438 
C     9.2221259    4.8167248   10.8880957 
H     8.9643439    5.8820761   11.0364787 
H    10.0570636    4.5722110   11.5737329 
H     8.3460484    4.2128373   11.1910464 
C    11.2304275    5.5247230    8.6176336 
H    11.5704999    5.3057607    7.5893584 
H    12.0674418    5.3130764    9.3125849 
H    10.9978904    6.6033912    8.6677770 
C    10.2186955    2.6203936    8.9528569 
H    10.4304716    2.3279808    7.9078016 
H     9.4195079    1.9591934    9.3360658 
H    11.1312214    2.4289253    9.5507172 
C     4.7809138    3.7686997    6.5250632 
H     5.1837940    3.8927866    5.5024349 
H     4.3065484    4.7211102    6.8290321 
H     3.9908193    2.9934975    6.4903784 
C     5.5592433    7.0510959    9.2993746 
H     4.7174334    6.4321312    8.9354026 
H     5.1711714    8.0714438    9.4877142 
H     5.8985716    6.6343143   10.2665816 
C     6.2951938    7.7734481    6.3698067 
H     7.1152954    7.9012590    5.6389554 
H     5.8069830    8.7577646    6.5129870 
H     5.5479688    7.0811712    5.9368164 
Si    9.8461668    5.9598465    3.3487383 
Si    7.9304815    6.3764871    1.9947306 
Si   10.8339960    3.8317184    2.9193763 
Si   11.4363236    7.7317524    3.2832488 
O     9.6989163    6.8922457    6.0123100 
C    11.9887514    8.0331784    1.4799166 
H    12.4178357    7.1246050    1.0178787 
H    11.1389074    8.3645664    0.8528915 
H    12.7595207    8.8281907    1.4439555 
C     9.2843051    5.9149885    5.2312419 
C    10.6928344    9.3475909    3.9653929 
H    11.4580688   10.1484308    3.9581482 
H     9.8352594    9.6916205    3.3585697 
H    10.3450551    9.2053643    5.0043657 
C     9.5549049    2.5238238    2.3910194 
H     8.7795429    2.3961887    3.1669309 
H     9.0589521    2.7937954    1.4396200 
H    10.0634277    1.5501246    2.2436892 
C     8.3896268    5.9814659    0.1853465 
H     8.6415258    4.9131612    0.0505469 
H     7.5380207    6.2151791   -0.4831885 
H     9.2581786    6.5792691   -0.1498881 
C     6.4571361    5.2959927    2.5265357 
H     6.1200863    5.5607358    3.5456136 
H     5.6087558    5.4546746    1.8314725 
H     6.7133789    4.2215880    2.5285603 
C     7.4124145    8.2087704    2.0851369 
H     7.1989775    8.5269127    3.1224799 
H     8.1991907    8.8712518    1.6785626 
H     6.4944566    8.3683719    1.4859080 
C    12.9417776    7.2555284    4.3524534 
H    12.6191035    7.0536262    5.3912373 
H    13.4548081    6.3538179    3.9672154 
H    13.6808748    8.0803307    4.3769017 
C    12.1384280    3.9933719    1.5357518 
H    12.9567565    4.6805262    1.8212121 
H    12.5856124    3.0021164    1.3238374 
H    11.6870630    4.3693665    0.5977870 
C    11.6841792    3.2447097    4.5217631 
H    10.9326542    3.0777298    5.3162837 
H    12.2196644    2.2902643    4.3498414 
H    12.4164829    3.9878563    4.8910709 
84
T1opt SOS-ADC(2), E(MP2)=-3254.2640578 Hartree
Si    7.8648439    4.9324524    7.6254554 
Si    9.7614252    4.4515828    8.9858875 
Si    6.9930773    7.1344475    7.9784894 
Si    6.1695312    3.2591489    7.6979331 
O     8.1712703    3.8838338    5.0113891 
C     5.4799590    3.0706078    9.4679456 
H     5.0587822    4.0158541    9.8557778 
H     6.2653078    2.7330354   10.1709724 
H     4.6739947    2.3105951    9.4778353 
C     8.4654295    4.8513227    5.7486255 
C     6.8502731    1.5725427    7.1335751 
H     6.0287295    0.8305734    7.0904563 
H     7.6188755    1.1872303    7.8281218 
H     7.3023179    1.6531125    6.1289872 
C     8.2562824    8.3541669    8.7124922 
H     9.1117545    8.4987023    8.0307835 
H     8.6404765    8.0050729    9.6893108 
H     7.7668892    9.3345327    8.8772475 
C     9.2941141    4.8268741   10.7991039 
H     9.0617752    5.8973053   10.9511202 
H    10.1366419    4.5659939   11.4694623 
H     8.4137055    4.2381212   11.1196788 
C    11.2595542    5.5072101    8.4760566 
H    11.5701851    5.2733712    7.4413298 
H    12.1135167    5.2958349    9.1495756 
H    11.0322144    6.5868689    8.5226669 
C    10.2358404    2.6091809    8.8658522 
H    10.4204489    2.2986071    7.8208455 
H     9.4437731    1.9590800    9.2817238 
H    11.1625658    2.4234517    9.4438948 
C     4.7682802    3.7734622    6.5118275 
H     5.1612924    3.8936979    5.4849793 
H     4.2970788    4.7275049    6.8146291 
H     3.9775586    2.9981803    6.4869953 
C     5.5538659    6.9866057    9.2280231 
H     4.7286676    6.3625722    8.8374484 
H     5.1427307    7.9928937    9.4423068 
H     5.8887590    6.5499381   10.1881436 
C     6.3028200    7.8278737    6.3440441 
H     7.1172813    7.9900145    5.6159346 
H     5.8028439    8.7995965    6.5256580 
H     5.5611185    7.1419539    5.8929272 
Si    9.8373635    5.9805201    3.3976602 
Si    7.8992357    6.3757800    2.0676271 
Si   10.8054967    3.8240035    3.0247218 
Si   11.4473075    7.7311900    3.2670090 
O     9.6125199    6.9874299    6.0366843 
C    12.0137877    7.9798778    1.4610725 
H    12.4413824    7.0582059    1.0259012 
H    11.1711824    8.3011748    0.8192143 
H    12.7892625    8.7695100    1.4137477 
C     9.2940979    6.0331828    5.2923107 
C    10.7226314    9.3733951    3.9032563 
H    11.5023232   10.1602796    3.8867442 
H     9.8785279    9.7188786    3.2789573 
H    10.3607083    9.2607604    4.9407115 
C     9.5828864    2.5222281    2.3673805 
H     8.7719752    2.3370557    3.0922610 
H     9.1305140    2.8338411    1.4074003 
H    10.1219493    1.5706311    2.1892376 
C     8.3412074    5.9434230    0.2605867 
H     8.5805841    4.8704295    0.1414523 
H     7.4850491    6.1736653   -0.4037156 
H     9.2105863    6.5284003   -0.0950616 
C     6.4289777    5.3138494    2.6406155 
H     6.1269561    5.5880774    3.6678890 
H     5.5623663    5.4790659    1.9703783 
H     6.6778383    4.2379635    2.6394900 
C     7.3932373    8.2128774    2.1273917 
H     7.2068638    8.5549842    3.1620648 
H     8.1722252    8.8621896    1.6859311 
H     6.4612421    8.3629693    1.5474042 
C    12.9406841    7.2686158    4.3581630 
H    12.6138586    7.1014994    5.4017861 
H    13.4464598    6.3508044    4.0040073 
H    13.6868593    8.0872137    4.3601334 
C    12.1756206    4.0340077    1.7082369 
H    12.9803572    4.7113092    2.0494324 
H    12.6343411    3.0503988    1.4856658 
H    11.7689655    4.4359660    0.7606172 
C    11.5942749    3.2024774    4.6431415 
H    10.8168208    3.0234227    5.4075538 
H    12.1314576    2.2498715    4.4670394 
H    12.3189646    3.9339494    5.0478359 
84
T2opt SOS-ADC(2), E(MP2)=-3254.278445 Hartree
Si    7.8570713    4.9330159    7.6797909 
Si    9.7272168    4.4633985    9.0766077 
Si    6.9665686    7.1187095    8.0436227 
Si    6.1693732    3.2555654    7.7256895 
O     8.0774617    3.8973683    5.0618385 
C     5.4802003    3.0720673    9.4959893 
H     5.0716640    4.0229694    9.8840442 
H     6.2639352    2.7264519   10.1969023 
H     4.6655742    2.3216352    9.5091544 
C     8.4681322    4.8957958    5.7969812 
C     6.8466742    1.5658930    7.1659625 
H     6.0235757    0.8254978    7.1259935 
H     7.6145948    1.1821604    7.8622689 
H     7.2983472    1.6403191    6.1608922 
C     8.2801512    8.3347840    8.6944479 
H     9.1296599    8.4115647    7.9933010 
H     8.6692840    8.0279477    9.6833508 
H     7.8314501    9.3414655    8.8076112 
C     9.2319106    4.8204770   10.8851554 
H     8.9792656    5.8865824   11.0369955 
H    10.0678986    4.5709541   11.5675615 
H     8.3558834    4.2169827   11.1895109 
C    11.2192110    5.5428005    8.5954160 
H    11.5524064    5.3206039    7.5649887 
H    12.0648574    5.3420339    9.2825046 
H    10.9778139    6.6195513    8.6453441 
C    10.2320778    2.6298198    8.9431683 
H    10.4441871    2.3388214    7.8971895 
H     9.4398994    1.9620120    9.3297886 
H    11.1479511    2.4469189    9.5389618 
C     4.7670676    3.7723216    6.5421258 
H     5.1606214    3.9061539    5.5172154 
H     4.2905500    4.7202985    6.8557333 
H     3.9809298    2.9928483    6.5082080 
C     5.5492390    7.0355424    9.3203219 
H     4.7112091    6.4083746    8.9630066 
H     5.1519606    8.0520136    9.5102742 
H     5.8964664    6.6236135   10.2869001 
C     6.2746379    7.7793351    6.3940121 
H     7.0875550    7.8953902    5.6539992 
H     5.8014029    8.7699511    6.5416962 
H     5.5141880    7.0972866    5.9688462 
Si    9.8493513    5.9647382    3.3445714 
Si    7.9375238    6.3704088    1.9821113 
Si   10.8383513    3.8367599    2.9163344 
Si   11.4433364    7.7306117    3.2789560 
O     9.6837874    6.9065843    5.9926925 
C    12.0044770    8.0150945    1.4767612 
H    12.4293159    7.1002716    1.0241827 
H    11.1592993    8.3474153    0.8439119 
H    12.7802690    8.8048035    1.4394717 
C     9.2802477    5.9265742    5.2329360 
C    10.7114004    9.3575763    3.9455431 
H    11.4844637   10.1509333    3.9340262 
H     9.8596311    9.7042283    3.3322727 
H    10.3583373    9.2289989    4.9840873 
C     9.5560647    2.5494371    2.3468512 
H     8.7555971    2.4325789    3.0984436 
H     9.0919646    2.8301549    1.3830835 
H    10.0502560    1.5674568    2.2091684 
C     8.3993600    5.9726411    0.1729415 
H     8.6584357    4.9054204    0.0421247 
H     7.5470669    6.1975908   -0.4977089 
H     9.2630792    6.5762020   -0.1647816 
C     6.4747786    5.2808118    2.5255108 
H     6.1516209    5.5390593    3.5507078 
H     5.6151676    5.4360611    1.8440309 
H     6.7386783    4.2082173    2.5171326 
C     7.4083665    8.1999382    2.0737393 
H     7.2040014    8.5157880    3.1137240 
H     8.1868427    8.8674269    1.6592394 
H     6.4833101    8.3547875    1.4841178 
C    12.9438768    7.2525081    4.3530652 
H    12.6222734    7.0478276    5.3915048 
H    13.4578326    6.3520559    3.9670472 
H    13.6811338    8.0786150    4.3794217 
C    12.1648940    4.0081544    1.5541683 
H    12.9873421    4.6798620    1.8635600 
H    12.6057185    3.0180188    1.3256847 
H    11.7317183    4.4079566    0.6176208 
C    11.6570990    3.2213499    4.5243478 
H    10.8937167    3.0686273    5.3099290 
H    12.1716764    2.2552949    4.3544128 
H    12.4030132    3.9442443    4.9051308 
84
"3", PBEh-3c(opt), E(PBEh-3c)= -3256,434735 Hartree
  Si      7.904179      4.932814      7.644513
  Si      9.624703      4.467155      9.175352
  Si      7.044134      7.098185      7.981064
  Si      6.213779      3.304777      7.695853
  O       8.342803      3.859986      5.094721
  C       5.530654      3.162809      9.454755
  H       5.158846      4.115086      9.833479
  H       6.299162      2.813345     10.147042
  H       4.706584      2.447757      9.499025
  C       8.571951      4.794661      5.828122
  C       6.853076      1.610617      7.160713
  H       6.045324      0.875794      7.182447
  H       7.644493      1.244816      7.815459
  H       7.252074      1.642741      6.148195
  C       8.321709      8.306648      8.666968
  H       9.168462      8.415784      7.991986
  H       8.709040      7.986835      9.635551
  H       7.873832      9.292805      8.807380
  C       8.972442      4.955737     10.884000
  H       8.768376      6.025424     10.950264
  H       9.698014      4.715506     11.663904
  H       8.046641      4.432197     11.128762
  C      11.196731      5.432159      8.784235
  H      11.626210      5.129490      7.828706
  H      11.951749      5.257186      9.553785
  H      11.014350      6.504852      8.730766
  C      10.012861      2.617693      9.177940
  H      10.290863      2.259479      8.185825
  H       9.156112      2.029284      9.509810
  H      10.841918      2.395949      9.853101
  C       4.845962      3.848669      6.507840
  H       5.231274      3.943086      5.491246
  H       4.417955      4.812114      6.790417
  H       4.029304      3.124307      6.480906
  C       5.623393      6.968916      9.224863
  H       4.800192      6.360010      8.847284
  H       5.218419      7.956563      9.455144
  H       5.954187      6.524808     10.165186
  C       6.365730      7.760505      6.343967
  H       7.168690      7.967275      5.635062
  H       5.821370      8.694647      6.496744
  H       5.678865      7.054562      5.873241
  Si      9.875243      5.941170      3.392971
  Si      7.941041      6.319701      2.113146
  Si     10.852490      3.868029      2.853035
  Si     11.414670      7.705693      3.223811
  O       9.842849      6.753967      6.073442
  C      11.807733      8.022378      1.399981
  H      12.195047      7.137760      0.893669
  H      10.918808      8.347560      0.855588
  H      12.554017      8.812886      1.295508
  C       9.444935      5.928180      5.283384
  C      10.709740      9.296354      3.959176
  H      11.429400     10.112633      3.865967
  H       9.796156      9.607724      3.451665
  H      10.476958      9.175352      5.016205
  C       9.607221      2.599145      2.217618
  H       8.857360      2.361772      2.969823
  H       9.087169      2.952120      1.325973
  H      10.117125      1.672206      1.946370
  C       8.410039      5.980340      0.311843
  H       8.697489      4.939907      0.154460
  H       7.571900      6.190665     -0.355700
  H       9.248111      6.600488     -0.010660
  C       6.522294      5.186216      2.624997
  H       6.153198      5.425681      3.623359
  H       5.682849      5.292266      1.934481
  H       6.820757      4.138429      2.630837
  C       7.390972      8.121479      2.259002
  H       7.169733      8.397900      3.290530
  H       8.158323      8.804919      1.892651
  H       6.488025      8.300333      1.671457
  C      12.993405      7.236193      4.152360
  H      12.785106      7.060438      5.208586
  H      13.453707      6.331510      3.751233
  H      13.736314      8.034161      4.091907
  C      12.113903      4.177985      1.476100
  H      12.889612      4.883377      1.778311
  H      12.612266      3.249534      1.189147
  H      11.636625      4.580614      0.580730
  C      11.757807      3.188496      4.367916
  H      11.059683      2.895421      5.152389
  H      12.342194      2.304351      4.105040
  H      12.446114      3.922016      4.791518
84
"4", PBEh-3c(opt), E(PBEh-3c)= -3256.438356 Hartree
  C       0.057610     -3.158082      3.070005
  Si      1.339661     -2.995046      1.693428
  C       2.073215     -4.715964      1.375568
  Si      0.340545     -2.365595     -0.335908
  Si      1.832888     -2.628057     -2.135330
  C       1.916553     -4.463405     -2.583412
  Si     -1.652862     -3.548889     -0.727630
  C      -2.137574     -3.387565     -2.544989
  O       0.092421      0.017166      1.749523
  C      -0.152701      0.458866      0.649422
  Si     -0.429686      2.358829      0.356435
  Si     -1.852245      2.873001      2.160773
  C      -3.193151      1.544120      2.244383
  C      -1.435471     -5.373263     -0.282866
  C      -3.004385     -2.788743      0.354042
  Si     -1.351693      3.000269     -1.709679
  C      -1.381468      4.896679     -1.688971
  Si      1.698483      3.299991      0.704050
  C       1.493891      5.161656      0.967113
  C      -0.306000     -0.542253     -0.497578
  O      -0.912577     -0.178559     -1.479742
  C       2.758541     -1.872813      2.236545
  C       1.277020     -1.635656     -3.641507
  C       3.556264     -2.042345     -1.621497
  C      -3.132846      2.393277     -1.870524
  C      -0.331329      2.503151     -3.219286
  C       2.801961      2.991478     -0.799677
  C       2.529640      2.546023      2.221387
  C      -2.662652      4.561104      1.896464
  C      -0.901336      2.886565      3.791807
  H      -0.379623     -2.193896      3.325761
  H       0.512914     -3.568554      3.973793
  H      -0.755437     -3.827590      2.783505
  H       3.544742     -1.816278      1.482423
  H       3.213489     -2.262482      3.150159
  H       2.422965     -0.859222      2.447100
  H       1.951007     -1.817176     -4.481381
  H       1.280950     -0.563209     -3.444349
  H       0.269526     -1.901022     -3.961798
  H       1.327640     -5.425925      1.014746
  H       2.495464     -5.127471      2.295057
  H       2.879033     -4.684614      0.639577
  H       3.949543     -2.627065     -0.788463
  H       3.550775     -0.995897     -1.311387
  H       4.264087     -2.134842     -2.447749
  H      -2.347844     -5.934949     -0.493226
  H      -1.208289     -5.506931      0.775969
  H      -0.628018     -5.835471     -0.852901
  H      -3.199515     -1.752559      0.073443
  H      -2.726936     -2.794089      1.409191
  H      -3.944624     -3.335289      0.257644
  H      -1.924579      5.352804      1.757256
  H      -3.275195      4.833875      2.758274
  H      -3.313535      4.563109      1.020884
  H      -0.193330      3.715256      3.845357
  H      -0.342071      1.960067      3.921740
  H      -1.585355      2.987449      4.637013
  H      -3.727025      1.447430      1.297872
  H      -3.930272      1.778300      3.015258
  H      -2.768428      0.568488      2.484239
  H      -3.193293      1.306254     -1.845688
  H      -3.570046      2.729551     -2.813095
  H      -3.760591      2.783068     -1.066765
  H      -0.308386      1.427023     -3.376467
  H       0.698768      2.852845     -3.141057
  H      -0.758241      2.960266     -4.114965
  H       2.378359      3.417808     -1.709318
  H       2.947222      1.924363     -0.977609
  H       3.789403      3.436006     -0.658711
  H       3.533804      2.957387      2.345382
  H       2.628657      1.463710      2.137872
  H       1.973542      2.749547      3.136084
  H       2.440616      5.618050      1.263446
  H       0.767666      5.379170      1.752264
  H       1.156927      5.669612      0.062802
  H      -0.372273      5.311510     -1.688665
  H      -1.902116      5.301410     -0.820762
  H      -1.884800      5.279399     -2.579635
  H       0.951104     -4.838070     -2.927219
  H       2.222001     -5.075809     -1.733673
  H       2.636621     -4.635963     -3.385987
  H      -3.109578     -3.845810     -2.738605
  H      -1.411163     -3.870821     -3.200469
  H      -2.196981     -2.338691     -2.836517
84
"5" PBEh-3c(opt), E(PBEh-3c) = -3256.447651 Hartree. 
  C      9.894327    5.291779    8.554795
  Si    11.396448    5.315114    7.405727
  C     12.352264    3.687473    7.532777
  Si    10.662574    5.649663    5.198513
  Si    12.402489    5.383723    3.634937
  C     12.760281    3.523229    3.582957
  Si     8.917111    4.111317    4.744897
  C      8.747307    3.613484    2.928680
  O     10.060190    7.249896    5.253587
  C      9.571271    7.934544    4.170158
  Si     9.532726    9.822839    4.284995
  Si     8.304185   10.184577    6.255496
  C      6.880128    8.944248    6.254179
  C      9.299857    2.523677    5.705381
  C      7.293906    4.853427    5.366409
  Si     8.396757   10.761105    2.445459
  C      8.511364   12.642671    2.604747
  Si    11.753777   10.577838    4.424071
  C     11.782307   12.429414    4.813413
  C      8.985550    7.404376    3.122300
  O      8.463004    7.039877    2.140324
  C     12.545033    6.706214    7.963573
  C     11.914426    5.974478    1.909427
  C     13.983708    6.280288    4.158298
  C      6.577814   10.250035    2.477904
  C      9.166674   10.271668    0.791195
  C     12.659694   10.245365    2.798329
  C     12.652902    9.662750    5.807882
  C      7.620158   11.948311    6.318582
  C      9.376229    9.891740    7.783874
  H      9.295827    6.196601    8.433113
  H     10.200383    5.240436    9.601634
  H      9.237378    4.441202    8.366395
  H     13.421186    6.798642    7.321281
  H     12.900493    6.516308    8.978747
  H     12.041107    7.672806    7.966796
  H     12.701530    5.747890    1.186872
  H     11.751174    7.052951    1.889647
  H     10.997226    5.502098    1.556477
  H     11.769705    2.825303    7.208667
  H     12.658393    3.504937    8.564956
  H     13.261418    3.715818    6.929247
  H     14.319176    5.974766    5.150912
  H     13.851184    7.362663    4.176990
  H     14.795191    6.064477    3.460119
  H      8.535071    1.769011    5.509667
  H      9.330030    2.685124    6.783377
  H     10.259198    2.095170    5.409869
  H      7.019887    5.749001    4.806761
  H      7.362505    5.136847    6.417822
  H      6.471000    4.142722    5.268135
  H      8.412401   12.694674    6.239007
  H      7.094878   12.128878    7.258609
  H      6.911550   12.137308    5.510298
  H     10.183834   10.621638    7.858435
  H      9.829222    8.899596    7.756176
  H      8.784477    9.965738    8.698660
  H      6.255961    9.042969    5.364923
  H      6.235230    9.072951    7.125912
  H      7.261256    7.922206    6.269938
  H      6.456684    9.169410    2.397853
  H      6.034072   10.702038    1.645690
  H      6.088476   10.569631    3.399413
  H      9.129327    9.198091    0.609822
  H     10.211818   10.578169    0.730598
  H      8.635885   10.759778   -0.029308
  H     12.261844   10.843275    1.977199
  H     12.578415    9.197254    2.505567
  H     13.722516   10.479232    2.887676
  H     13.719122    9.898545    5.808347
  H     12.548621    8.583645    5.702796
  H     12.257012    9.927383    6.788819
  H     12.807428   12.785682    4.934324
  H     11.253262   12.645794    5.743689
  H     11.319807   13.030234    4.029777
  H      9.542733   12.989478    2.529562
  H      8.110666   13.007491    3.550721
  H      7.948969   13.125593    1.802820
  H     11.900511    2.948202    3.235503
  H     13.040569    3.130445    4.561400
  H     13.585625    3.311258    2.899993
  H      8.019983    2.803894    2.834055
  H      9.689984    3.245414    2.521025
  H      8.408962    4.429088    2.291708
84
"INT1" PBEh-3c(opt), E(PBEh-3c) = -3256.396979 Hartree.
  C      7.328813    3.341020    5.461372
  Si     8.958342    4.281694    5.647824
  C     10.247933    3.019847    6.216677
  Si     9.413522    5.161427    3.508502
  Si     8.212402    4.447694    1.600868
  C      9.498006    4.186924    0.245100
  C     10.338652    6.681291    2.969628
  C     10.524507    7.445822    4.153808
  O     11.101316    6.873502    5.225054
  Si    12.688952    6.253035    5.305939
  C     12.947506    4.742197    4.227708
  O     10.269287    7.115086    1.811590
  C      7.333961    2.803050    1.921537
  C      6.929333    5.707878    1.033778
  Si    10.030890    9.285541    4.168638
  Si     9.793795   10.063231    6.376825
  C      8.147841    9.513162    7.129039
  Si     7.954017    9.557522    3.083654
  C      7.224729   11.229529    3.599252
  Si    11.601291   10.651907    3.039339
  C     10.699882   12.239215    2.530326
  C      8.695642    5.598116    6.969040
  C     13.875415    7.591582    4.758125
  C     12.916903    5.861652    7.122125
  C      6.778560    8.206112    3.687574
  C      8.079069    9.547107    1.201177
  C     12.264378    9.798138    1.496704
  C     13.045559   11.195747    4.137756
  C      9.796567   11.957835    6.351163
  C     11.189597    9.475399    7.508265
  H      6.530895    3.975057    5.072344
  H      7.004414    2.967031    6.435147
  H      7.420955    2.482060    4.796681
  H      9.580946    6.196951    7.170320
  H      8.391899    5.117405    7.901731
  H      7.894889    6.277528    6.674961
  H     14.899758    7.214865    4.740101
  H     13.854464    8.449363    5.430869
  H     13.646798    7.948948    3.752716
  H     10.424845    2.254864    5.459238
  H      9.886364    2.510510    7.112958
  H     11.209856    3.466118    6.464269
  H     12.133837    5.212021    7.514058
  H     12.917661    6.771212    7.723955
  H     13.870331    5.358620    7.292217
  H      6.927281    2.415372    0.984867
  H      6.502835    2.907975    2.618598
  H      8.006871    2.041601    2.318892
  H      7.376893    6.687413    0.872500
  H      6.119162    5.821551    1.753763
  H      6.488623    5.383716    0.088229
  H     10.748383   12.370106    6.014033
  H      9.612864   12.348346    7.354673
  H      9.018564   12.359639    5.700729
  H     12.173630    9.691840    7.088693
  H     11.129002    8.400405    7.676350
  H     11.130667    9.967368    8.481221
  H      7.297137    9.889211    6.558803
  H      8.044573    9.887247    8.149944
  H      8.062994    8.427535    7.167982
  H      7.189685    7.210218    3.513734
  H      5.816537    8.257912    3.174148
  H      6.592541    8.298493    4.758855
  H      8.592366    8.658216    0.840411
  H      8.634222   10.412590    0.835999
  H      7.085275    9.585646    0.749713
  H     11.453919    9.491028    0.837440
  H     12.823485    8.894635    1.740558
  H     12.929396   10.464467    0.943207
  H     13.644963   11.945344    3.615646
  H     13.711148   10.374150    4.396546
  H     12.704450   11.649904    5.069056
  H     11.391873   12.909857    2.015510
  H     10.302749   12.780952    3.390015
  H      9.871566   12.045025    1.848734
  H      7.859377   12.062110    3.294089
  H      7.075881   11.307525    4.677009
  H      6.250173   11.375684    3.127841
  H     12.850600    4.977859    3.167836
  H     12.254562    3.930910    4.447304
  H     13.959957    4.361384    4.387805
  H      9.016059    3.885929   -0.687927
  H     10.216723    3.409405    0.507938
  H     10.050925    5.107244    0.063497
84
"TS-3-to-5", from NEB_TS_converged, E(PBEh-3c)=-3256.381310 Hartree. 
  C   -2.69934102778532     -2.02120844063207      1.98276312545002
  Si  -0.95388066147399     -2.67189388144262      1.66466977714239
  C   -0.98631623514893     -4.55125778303216      1.89135256037401
  Si  -0.27066251185497     -2.28863641296930     -0.54578079924291
  Si  -1.49420085625645     -3.38946941871648     -2.21826832513609
  C   -0.45910947728557     -3.39979742132186     -3.79695624049603
  C   -0.03821934458008     -0.54516486515682     -1.23490404448910
  C   0.62982329722080      0.22565293904170     -0.20128643772894
  O   1.56568948820187     -0.33087812900459      0.45761475016245
  Si  2.49319874604819     -1.87973400566875     -0.07812409127767
  C   3.09076188590667     -1.39401427574446     -1.79494084506118
  O   -0.41628036922200     -0.14444676561954     -2.33125989418155
  C   -1.90069562074453     -5.16933102706977     -1.72240615885193
  C   -3.10422967152013     -2.44879777228010     -2.52042416372649
  Si  0.05898914688613      2.00592007989398      0.17663660299986
  Si  0.23129702051642      2.47355814358025      2.47735473999043
  C   -1.27870923876826      1.79496678415513      3.39147054937796
  Si  -2.07874953518295      2.46180181938267     -0.71015754955589
  C   -2.67144424066348      4.03785200049198      0.15990815459803
  Si  1.69335786957387      3.21627279023516     -1.02965604875494
  C   1.15316264840668      5.02673121519138     -1.10315523401848
  C   0.21686741192302     -1.95856224610669      2.96167873680733
  C   3.81849074569858     -1.46934238540267      1.21544665499360
  C   2.49116684631927     -3.78673660888806      0.03729478642427
  C   -3.27748103098976      1.06207063270223     -0.31191338594048
  C   -2.02899034124970      2.80075353085690     -2.56245857490293
  C   1.84632064665447      2.53751467097894     -2.78035328992233
  C   3.35324434740980      3.08256076944470     -0.13852552055277
  C   0.25833699906799      4.35537104958900      2.65984004161497
  C   1.81425326367714      1.77391889563872      3.22726544297205
  H   -2.74083310577392     -0.93306570861433      1.93410679545079
  H   -3.05482533185169     -2.32367461069506      2.97052119827965
  H   -3.40837211939635     -2.40186186539356      1.24612853754310
  H   1.22630734989535     -2.36107501114073      2.86580505665912
  H   -0.14007078283913     -2.21321682993307      3.96217730723168
  H   0.29137290901657     -0.87401587410650      2.90623808732953
  H   4.69891058084594     -2.09369134629913      1.05134785001463
  H   3.47816889429818     -1.66984141610175      2.23403507038274
  H   4.13877538907758     -0.42707031504299      1.18583289939338
  H   -1.73187804140580     -5.02914257602303      1.25595292522909
  H   -1.23515114265534     -4.79828077263556      2.92584512407246
  H   -0.02480013956458     -5.01412770415657      1.66708386790009
  H   1.96233005804569     -4.24792961978072     -0.79814183902350
  H   2.02674736325319     -4.13962062407203      0.95937577512894
  H   3.52355852838603     -4.15292786805704      0.03709864316034
  H   -2.37485587385023     -5.69984585009439     -2.55068321655799
  H   -2.59135681886890     -5.20522769392493     -0.87886247351151
  H   -1.01048836981116     -5.73319314127444     -1.44014183767494
  H   -2.89780649950675     -1.41130429135584     -2.78277083683567
  H   -3.74351224951830     -2.45147574979632     -1.63626034838891
  H   -3.67230907144154     -2.89491281523680     -3.33976654463478
  H   1.15440774535496      4.78504215615219      2.20928670499058
  H   0.25669597553710      4.64261431124945      3.71345690195026
  H   -0.60547120751035      4.82743525629703      2.19066595145056
  H   2.69803231228584      2.19714401277807      2.74908093723225
  H   1.88346662587053      0.69195286944464      3.12383479025088
  H   1.86905179511485      2.01191674655072      4.29159121634135
  H   -2.20465247703434      2.23650785614846      3.01915426206835
  H   -1.21751833801232      2.01891198214708      4.45845927725596
  H   -1.37099132227140      0.71279004688116      3.29194009957814
  H   -2.92117854118757      0.09992216795741     -0.68028963150271
  H   -4.25333941034795      1.24748370186873     -0.76568030734116
  H   -3.43067443464216      0.96982955109935      0.76448257291281
  H   -1.68821349372409      1.92680365832740     -3.11475074058019
  H   -1.36184117728288      3.63042347015287     -2.80134827417574
  H   -3.02357145724334      3.06851608856230     -2.92544513637059
  H   0.90104549420802      2.59878704861398     -3.31900484842293
  H   2.14313536725393      1.48900068432299     -2.79258943487662
  H   2.59266995151932      3.10082610267390     -3.34454798159424
  H   4.14858316065707      3.55507887574719     -0.71859934784463
  H   3.63591408422522      2.04087786291946      0.02281656267518
  H   3.32704522859677      3.56873226708183      0.83766766885518
  H   1.90868714371236      5.63073786576406     -1.61014045021547
  H   1.00346916016529      5.45547561729026     -0.11182112249174
  H   0.22057089430418      5.14574830983075     -1.65675039332699
  H   -1.98190175568608      4.87035515225625      0.00845155546217
  H   -2.78686245338079      3.89727081007100      1.23593507547964
  H   -3.64269876680681      4.34721693425266     -0.23166291268584
  H   3.19103171721671     -0.31467430773034     -1.91440344763194
  H   2.43627114098271     -1.75547227634528     -2.58740332934945
  H   4.07967107557961     -1.82902756035931     -1.95797781993161
  H   -1.00307882040195     -3.86821584062214     -4.61996056392912
  H   0.47501123111912     -3.94811357188748     -3.66553809273551
  H   -0.20932817529118     -2.38207004788863     -4.09655710171268
  84
"TS-3-to-4", from NEB_TS_converged, E(PBEh-3c)= -3256.370430 Hartree. 
  C   -0.31716442895105     -3.40124811984252      3.18209846088565
  Si  1.05168098404538     -2.95753584086344      1.94668320189179
  C   2.08432790265090     -4.50874798126574      1.59551529857745
  Si  0.15219793244429     -2.10850532028850     -0.08682210384712
  Si  1.83089974774743     -2.15851850774954     -1.71896063694664
  C   2.09802998908856     -3.95880288821787     -2.23493742587469
  Si  -1.62392758181420     -3.60014183742977     -0.60973041618236
  C   -1.99018969387314     -3.56218217313555     -2.46365006679889
  O   0.31138090205665     -0.34295743265754      0.61681548655882
  C   -0.45719278225377      0.41580722237647     -0.06804037911794
  Si  -0.36908139674747      2.30183995516359      0.02514999819827
  Si  -1.63541872713652      2.59271093895947      1.99123265818027
  C   -3.08162719060465      1.38261341692663      1.94867518414760
  C   -1.10612357633883     -5.37210276222505     -0.17268870143275
  C   -3.18091717573004     -3.17373821448952      0.37452059347852
  Si  -1.44643120659870      3.24461704496941     -1.83711733590064
  C   -1.03565609492656      5.09176688883617     -1.78500332730326
  Si  1.83866962235760      3.05622737704681      0.28911766535501
  C   1.76399413152615      4.80574591729018      1.00410352355092
  C   -1.19162783966021     -0.43148435468824     -1.00615558360773
  O   -2.28927639330763     -0.34329638571773     -1.47790370103233
  C   2.18597283987378     -1.69316594066339      2.78473564247398
  C   1.35601839951781     -1.13192233716386     -3.23151944388953
  C   3.44868610035576     -1.47728930709333     -1.01321364204977
  C   -3.31427144587371      3.00895797812512     -1.74778611383630
  C   -0.76206058932419      2.49776955506905     -3.42882499456447
  C   2.70008285923424      3.08750793601874     -1.39309424432963
  C   2.78928887642164      1.94276378227617      1.47527244564215
  C   -2.25443865164302      4.37604400815163      2.04942547888215
  C   -0.55361049508211      2.23589660817391      3.49621030098402
  H   -0.92639990707439     -2.52952765166183      3.42720169414779
  H   0.10228291399291     -3.78031332717141      4.11631826405474
  H   -0.98953221247723     -4.16659522384172      2.79276856964448
  H   2.95468411728789     -1.31440243818942      2.11016685275118
  H   2.69452014833970     -2.13870993693256      3.64268593947701
  H   1.62315653206269     -0.83146804325213      3.14497604494061
  H   2.10509977957261     -1.22704154789913     -4.02069483820808
  H   1.27279965482946     -0.07161957494891     -2.98613475162364
  H   0.39537506033213     -1.44349046234377     -3.64329729360765
  H   1.51174909260485     -5.28567063909539      1.08873546987020
  H   2.46833768393313     -4.93672878135367      2.52408159870418
  H   2.94597350614597     -4.27472048221678      0.96759818346175
  H   3.79671602362577     -2.06290241572349     -0.16106447601433
  H   3.33601366758672     -0.44604547163197     -0.67467617958024
  H   4.24111777794875     -1.48930632267075     -1.76428857678652
  H   -1.88914782917542     -6.07468943777745     -0.46806352920019
  H   -0.93461682495499     -5.50818917202889      0.89540065832460
  H   -0.19335732041387     -5.66729539148162     -0.69251038665462
  H   -3.55654655008655     -2.18119597045454      0.12646545053999
  H   -2.99651994817182     -3.20246517458855      1.44964670118643
  H   -3.97991374740895     -3.88711843061612      0.16139127305730
  H   -1.43008335584972      5.08953438391621      2.00549776487476
  H   -2.80467933351583      4.56809024097312      2.97270612444996
  H   -2.92570119290374      4.59788978391043      1.21843407428809
  H   0.27820974983289      2.93720717035993      3.57478615868536
  H   -0.13249272821376      1.23028798729914      3.44878749411334
  H   -1.13164949298092      2.30910465190180      4.41973565948279
  H   -3.67814139987278      1.48841680791854      1.04187114891643
  H   -3.74620130294952      1.53048923860527      2.80236325560409
  H   -2.73218992767750      0.34928175589495      1.98373100986286
  H   -3.57708377717229      1.95191887836313     -1.71177296145612
  H   -3.80110031528069      3.44397795826580     -2.62309142896982
  H   -3.74038442018722      3.48984380057786     -0.86583434077427
  H   -0.97466129118575      1.43095566392181     -3.49995456532891
  H   0.31915795884232      2.62508969459755     -3.50117201103429
  H   -1.20709931966867      2.97828580665069     -4.30274444789473
  H   2.20203166062566      3.76448021073058     -2.08901090028106
  H   2.71951552120423      2.09895674555503     -1.85568540495033
  H   3.73463350103876      3.42321248625595     -1.29735534125955
  H   3.81817034351973      2.28989488640867      1.59064402980368
  H   2.82343995412907      0.91145845561431      1.12671522520824
  H   2.33276870177684      1.92690312303449      2.46528617557760
  H   2.76447579986054      5.22805880569996      1.11759610598369
  H   1.29938885480437      4.80590124624673      1.99188363031655
  H   1.19092652624477      5.48681195336490      0.37351116577062
  H   0.03567993269682      5.27065138646350     -1.89059569540483
  H   -1.35399155448451      5.55458529685848     -0.84954014072591
  H   -1.53361043204353      5.62385135860678     -2.59800289530853
  H   1.19141068472214     -4.40005654217343     -2.65122561468769
  H   2.40424960913646     -4.57760631705331     -1.39057558845552
  H   2.87724190547970     -4.03483544358212     -2.99631513908408
  H   -2.76014035956508     -4.29571849763324     -2.71399687737039
  H   -1.10464170868123     -3.81213331216031     -3.05072048422328
  H   -2.34145542763532     -2.58392299540485     -2.78676967630630
