# Supplementary material for: Wavelength-dependent rearrangements of an α-dione chromophore: a chemical pearl in a bis(hypersilyl) oyster
Source: Chem Sci. 2024 Feb 15;15(12):4427–33. doi: 10.1039/d4sc00064a (PMC10952070; doi:10.1039/d4sc00064a)
Supplement: SC-015-D4SC00064A-s003 [file SC-015-D4SC00064A-s003.cif]

# Electronic Supplementary Material (ESI) for Chemical Science.
# This journal is © The Royal Society of Chemistry 2024

####################################################################### 
# 
# This file contains crystal structure data downloaded from the 
# Cambridge Structural Database (CSD) hosted by the Cambridge 
# Crystallographic Data Centre (CCDC).
# 
# Full information about CCDC data access policies and citation 
# guidelines are available at http://www.ccdc.cam.ac.uk/access/V1 
# 
# Audit and citation data items may have been added by the CCDC. 
# Please retain this information to preserve the provenance of 
# this file and to allow appropriate attribution of the data. 
# 
#######################################################################

data_rf1671c_0m
_database_code_depnum_ccdc_archive 'CCDC 2242020'
loop_
_audit_author_name
_audit_author_address
'Roland C. Fischer'
;Graz University of Technology
Austria
;
_audit_update_record             
;
2023-02-15 deposited with the CCDC.	2024-02-14 downloaded from the CCDC.
;
_audit_creation_date             2023-01-26
_audit_creation_method           
;
Olex2 1.3
(compiled 2020.11.12 svn.r5f609507 for OlexSys, GUI svn.r6226)
;
_shelx_SHELXL_version_number     2018/3
_chemical_name_common            ?
_chemical_name_systematic        ?
_chemical_formula_moiety         'C20 H54 O2 Si8'
_chemical_formula_sum            'C20 H54 O2 Si8'
_chemical_formula_weight         551.35
_chemical_absolute_configuration ?
_chemical_melting_point          ?
loop_
_atom_type_symbol
_atom_type_description
_atom_type_scat_dispersion_real
_atom_type_scat_dispersion_imag
_atom_type_scat_source
C C 0.0033 0.0016 'International Tables Vol C Tables 4.2.6.8 and 6.1.1.4'
H H 0.0000 0.0000 'International Tables Vol C Tables 4.2.6.8 and 6.1.1.4'
O O 0.0106 0.0060 'International Tables Vol C Tables 4.2.6.8 and 6.1.1.4'
Si Si 0.0817 0.0704 'International Tables Vol C Tables 4.2.6.8 and 6.1.1.4'

_shelx_space_group_comment       
;
The symmetry employed for this shelxl refinement is uniquely defined
by the following loop, which should always be used as a source of
symmetry information in preference to the above space-group names.
They are only intended as comments.
;
_space_group_crystal_system      triclinic
_space_group_IT_number           1
_space_group_name_H-M_alt        'P 1'
_space_group_name_Hall           'P 1'
loop_
_space_group_symop_operation_xyz
'x, y, z'

_cell_length_a                   9.2895(6)
_cell_length_b                   9.5681(6)
_cell_length_c                   12.3723(7)
_cell_angle_alpha                93.065(3)
_cell_angle_beta                 108.756(3)
_cell_angle_gamma                118.620(3)
_cell_volume                     885.12(10)
_cell_formula_units_Z            1
_cell_measurement_reflns_used    9879
_cell_measurement_temperature    100(2)
_cell_measurement_theta_max      27.463
_cell_measurement_theta_min      2.504
_shelx_estimated_absorpt_T_max   0.987
_shelx_estimated_absorpt_T_min   0.951
_exptl_absorpt_coefficient_mu    0.317
_exptl_absorpt_correction_T_max  0.7456
_exptl_absorpt_correction_T_min  0.5270
_exptl_absorpt_correction_type   multi-scan
_exptl_absorpt_process_details   
;
SADABS-2016/2 (Bruker,2016/2) was used for absorption correction.
wR2(int) was 0.1437 before and 0.0756 after correction.
The Ratio of minimum to maximum transmission is 0.7068.
The \l/2 correction factor is Not present.
;
_exptl_absorpt_special_details   ?
_exptl_crystal_colour            purple
_exptl_crystal_density_diffrn    1.034
_exptl_crystal_density_meas      ?
_exptl_crystal_density_method    ?
_exptl_crystal_description       plate
_exptl_crystal_F_000             302
_exptl_crystal_size_max          0.16
_exptl_crystal_size_mid          0.13
_exptl_crystal_size_min          0.04
_exptl_transmission_factor_max   ?
_exptl_transmission_factor_min   ?
_diffrn_reflns_av_R_equivalents  0.0640
_diffrn_reflns_av_unetI/netI     0.0482
_diffrn_reflns_Laue_measured_fraction_full 0.997
_diffrn_reflns_Laue_measured_fraction_max 0.997
_diffrn_reflns_limit_h_max       11
_diffrn_reflns_limit_h_min       -11
_diffrn_reflns_limit_k_max       11
_diffrn_reflns_limit_k_min       -11
_diffrn_reflns_limit_l_max       15
_diffrn_reflns_limit_l_min       -14
_diffrn_reflns_number            34665
_diffrn_reflns_point_group_measured_fraction_full 0.952
_diffrn_reflns_point_group_measured_fraction_max 0.952
_diffrn_reflns_theta_full        25.999
_diffrn_reflns_theta_max         25.999
_diffrn_reflns_theta_min         2.504
_diffrn_ambient_temperature      99.8
_diffrn_detector_area_resol_mean ?
_diffrn_measured_fraction_theta_full 0.997
_diffrn_measured_fraction_theta_max 0.997
_diffrn_measurement_device_type  'Bruker APEX-II CCD'
_diffrn_measurement_method       '\f and \w scans'
_diffrn_radiation_type           MoK\a
_diffrn_radiation_wavelength     0.71073
_diffrn_source                   ?
_diffrn_source_current           0.86
_diffrn_source_power             0.043
_diffrn_source_voltage           50.0
_diffrn_standards_number         0
_reflns_Friedel_coverage         0.909
_reflns_Friedel_fraction_full    0.907
_reflns_Friedel_fraction_max     0.907
_reflns_number_gt                5226
_reflns_number_total             6621
_reflns_special_details          
;
 Reflections were merged by SHELXL according to the crystal
 class for the calculation of statistics and refinement.
 
 _reflns_Friedel_fraction is defined as the number of unique
 Friedel pairs measured divided by the number that would be
 possible theoretically, ignoring centric projections and
 systematic absences. Completness statistics refer to single and
 composite reflections containing twin component 1 only.
;
_reflns_threshold_expression     'I > 2\s(I)'
_computing_cell_refinement       'SAINT V8.38A (Bruker, 2018)'
_computing_data_collection       ?
_computing_data_reduction        'SAINT V8.38A (Bruker, 2018)'
_computing_molecular_graphics    'Olex2 1.3 (Dolomanov et al., 2009)'
_computing_publication_material  'Olex2 1.3 (Dolomanov et al., 2009)'
_computing_structure_refinement  'XL  (Sheldrick, 2008)'
_computing_structure_solution    'SHELXS  (Sheldrick, 2008)'
_refine_diff_density_max         1.541
_refine_diff_density_min         -0.484
_refine_diff_density_rms         0.068
_refine_ls_abs_structure_details 
;
 Refined as an inversion twin.
;
_refine_ls_abs_structure_Flack   0.5(4)
_refine_ls_extinction_coef       .
_refine_ls_extinction_method     none
_refine_ls_goodness_of_fit_ref   1.029
_refine_ls_hydrogen_treatment    constr
_refine_ls_matrix_type           full
_refine_ls_number_parameters     474
_refine_ls_number_reflns         6621
_refine_ls_number_restraints     312
_refine_ls_R_factor_all          0.0803
_refine_ls_R_factor_gt           0.0592
_refine_ls_restrained_S_all      1.030
_refine_ls_shift/su_max          0.007
_refine_ls_shift/su_mean         0.000
_refine_ls_structure_factor_coef Fsqd
_refine_ls_weighting_details     
'w=1/[\s^2^(Fo^2^)+(0.0771P)^2^+1.1424P] where P=(Fo^2^+2Fc^2^)/3'
_refine_ls_weighting_scheme      calc
_refine_ls_wR_factor_gt          0.1456
_refine_ls_wR_factor_ref         0.1631
_refine_special_details          
;
 Refined as a 2-component inversion twin.
;
_olex2_refinement_description    
;
1. Twinned data refinement
 Scales: 0.5(4)
 0.5(4)
2. Fixed Uiso
 At 1.2 times of:
  {H14A,H14B,H14C} of C14, {H5A,H5B,H5C} of C5, {H10A,H10B,H10C} of C10
 At 1.5 times of:
  {H11A,H11B,H11C} of C11, {H18A,H18B,H18C} of C18, {H4A,H4B,H4C} of C4, {H8A,
  H8B,H8C} of C8, {H9A,H9B,H9C} of C9, {H19A,H19B,H19C} of C19, {H6A,H6B,H6C}
  of C6, {H20A,H20B,H20C} of C20, {H7A,H7B,H7C} of C7, {H13A,H13B,H13C} of C13,
  {H12A,H12B,H12C} of C12, {H13D,H13E,H13F} of C13A, {H18D,H18E,H18F} of C18A,
  {H20D,H20E,H20F} of C20A, {H12D,H12E,H12F} of C12A, {H19D,H19E,H19F} of C19A,
  {H15D,H15E,H15F} of C15A, {H17D,H17E,H17F} of C17A, {H6AA,H6AB,H6AC} of C6A,
  {H7AA,H7AB,H7AC} of C7A, {H9AA,H9AB,H9AC} of C9A, {H10D,H10E,H10F} of C10A,
  {H11D,H11E,H11F} of C11A, {H8AA,H8AB,H8AC} of C8A, {H16D,H16E,H16F} of C16A,
  {H14D,H14E,H14F} of C14A, {H3A,H3B,H3C} of C3, {H17A,H17B,H17C} of C17, {H16A,
  H16B,H16C} of C16, {H15A,H15B,H15C} of C15
3. Restrained distances
 Si6-C9A = Si6-C10A = Si6-C11A = Si6-C12 = Si6-C13 = Si6-C14
 1.86 with sigma of 0.01
 O1-C1 \\sim O1A-C1A
 with sigma of 0.01
 C1-C2 \\sim C1A-C2A
 with sigma of 0.01
 O2A-C2A \\sim C2-O2
 with sigma of 0.01
4. Uiso/Uaniso restraints and constraints
Si2 \\sim C17A \\sim C3 \\sim C15A \\sim C5 \\sim C16A \\sim C4: within 2A with
sigma of 0.005 and sigma for terminal atoms of 0.01 within 2A
Si1 \\sim O1 \\sim O1A \\sim Si5: within 2A with sigma of 0.01 and sigma for
terminal atoms of 0.02 within 2A
Uanis(C15) \\sim Ueq, Uanis(C16) \\sim Ueq, Uanis(C17) \\sim Ueq, Uanis(C3)
\\sim Ueq, Uanis(C1) \\sim Ueq, Uanis(C2) \\sim Ueq, Uanis(C4) \\sim Ueq,
Uanis(C5) \\sim Ueq, Uanis(C9) \\sim Ueq, Uanis(C11) \\sim Ueq, Uanis(C10)
\\sim Ueq, Uanis(C6) \\sim Ueq, Uanis(C8) \\sim Ueq, Uanis(C7) \\sim Ueq,
Uanis(C19) \\sim Ueq, Uanis(C20) \\sim Ueq, Uanis(C18) \\sim Ueq, Uanis(C13)
\\sim Ueq, Uanis(C12) \\sim Ueq, Uanis(C14) \\sim Ueq, Uanis(C1A) \\sim Ueq,
Uanis(C2A) \\sim Ueq, Uanis(C16A) \\sim Ueq, Uanis(C15A) \\sim Ueq, Uanis(C17A)
\\sim Ueq, Uanis(C20A) \\sim Ueq, Uanis(C19A) \\sim Ueq, Uanis(C18A) \\sim Ueq,
Uanis(C12A) \\sim Ueq, Uanis(C13A) \\sim Ueq, Uanis(C14A) \\sim Ueq, Uanis(C6A)
\\sim Ueq, Uanis(C8A) \\sim Ueq, Uanis(C7A) \\sim Ueq, Uanis(C9A) \\sim Ueq,
Uanis(C10A) \\sim Ueq, Uanis(C11A) \\sim Ueq: with sigma of 0.01 and sigma for
terminal atoms of 0.02
Uanis(C7) \\sim Ueq, Uanis(C14A) \\sim Ueq, Uanis(C13A) \\sim Ueq, Uanis(C8)
\\sim Ueq, Uanis(C6) \\sim Ueq, Uanis(C12A) \\sim Ueq: with sigma of 0.005 and
sigma for terminal atoms of 0.01
Uanis(C20A) \\sim Ueq: with sigma of 0.003 and sigma for terminal atoms of 0.006
Uanis(Si3) \\sim Ueq: with sigma of 0.01 and sigma for terminal atoms of 0.02
Uanis(Si6) = Uanis(C11A) = Uanis(C14) = Uanis(Si6) = Uanis(C9A)
Uanis(Si3) = Uanis(C13A)
5. Others
 Sof(Si8A)=Sof(C20A)=Sof(H20D)=Sof(H20E)=Sof(H20F)=Sof(C19A)=Sof(H19D)=
 Sof(H19E)=Sof(H19F)=Sof(Si3A)=Sof(C18A)=Sof(H18D)=Sof(H18E)=Sof(H18F)=
 Sof(C12A)=Sof(H12D)=Sof(H12E)=Sof(H12F)=Sof(C13A)=Sof(H13D)=Sof(H13E)=
 Sof(H13F)=Sof(C14A)=Sof(H14D)=Sof(H14E)=Sof(H14F)=Sof(C6A)=Sof(H6AA)=Sof(H6AB)=
 Sof(H6AC)=Sof(C8A)=Sof(H8AA)=Sof(H8AB)=Sof(H8AC)=Sof(C7A)=Sof(H7AA)=Sof(H7AB)=
 Sof(H7AC)=1-FVAR(1)
 Sof(Si4)=Sof(C9)=Sof(H9A)=Sof(H9B)=Sof(H9C)=Sof(C11)=Sof(H11A)=Sof(H11B)=
 Sof(H11C)=Sof(Si8)=Sof(C10)=Sof(H10A)=Sof(H10B)=Sof(H10C)=Sof(C6)=Sof(H6A)=
 Sof(H6B)=Sof(H6C)=Sof(C8)=Sof(H8A)=Sof(H8B)=Sof(H8C)=Sof(C7)=Sof(H7A)=Sof(H7B)=
 Sof(H7C)=Sof(C19)=Sof(H19A)=Sof(H19B)=Sof(H19C)=Sof(C20)=Sof(H20A)=Sof(H20B)=
 Sof(H20C)=Sof(C18)=Sof(H18A)=Sof(H18B)=Sof(H18C)=FVAR(1)
 Sof(C16A)=Sof(H16D)=Sof(H16E)=Sof(H16F)=Sof(C15A)=Sof(H15D)=Sof(H15E)=
 Sof(H15F)=Sof(C17A)=Sof(H17D)=Sof(H17E)=Sof(H17F)=1-FVAR(2)
 Sof(C3)=Sof(H3A)=Sof(H3B)=Sof(H3C)=Sof(C4)=Sof(H4A)=Sof(H4B)=Sof(H4C)=Sof(C5)=
 Sof(H5A)=Sof(H5B)=Sof(H5C)=FVAR(2)
 Sof(C9A)=Sof(H9AA)=Sof(H9AB)=Sof(H9AC)=Sof(C10A)=Sof(H10D)=Sof(H10E)=
 Sof(H10F)=Sof(C11A)=Sof(H11D)=Sof(H11E)=Sof(H11F)=1-FVAR(3)
 Sof(C13)=Sof(H13A)=Sof(H13B)=Sof(H13C)=Sof(C12)=Sof(H12A)=Sof(H12B)=Sof(H12C)=
 Sof(C14)=Sof(H14A)=Sof(H14B)=Sof(H14C)=FVAR(3)
 Sof(C1A)=Sof(O2A)=Sof(C2A)=Sof(O1A)=1-FVAR(4)
 Sof(O1)=Sof(C1)=Sof(O2)=Sof(C2)=FVAR(4)
6.a Idealised Me refined as rotating group:
 C15(H15A,H15B,H15C), C16(H16A,H16B,H16C), C17(H17A,H17B,H17C), C3(H3A,H3B,
 H3C), C4(H4A,H4B,H4C), C5(H5A,H5B,H5C), C9(H9A,H9B,H9C), C11(H11A,H11B,H11C),
 C10(H10A,H10B,H10C), C6(H6A,H6B,H6C), C8(H8A,H8B,H8C), C7(H7A,H7B,H7C),
 C19(H19A,H19B,H19C), C20(H20A,H20B,H20C), C18(H18A,H18B,H18C), C13(H13A,H13B,
 H13C), C12(H12A,H12B,H12C), C14(H14A,H14B,H14C), C16A(H16D,H16E,H16F),
 C15A(H15D,H15E,H15F), C17A(H17D,H17E,H17F), C20A(H20D,H20E,H20F), C19A(H19D,
 H19E,H19F), C18A(H18D,H18E,H18F), C12A(H12D,H12E,H12F), C13A(H13D,H13E,H13F),
 C14A(H14D,H14E,H14F), C6A(H6AA,H6AB,H6AC), C8A(H8AA,H8AB,H8AC), C7A(H7AA,H7AB,
 H7AC), C9A(H9AA,H9AB,H9AC), C10A(H10D,H10E,H10F), C11A(H11D,H11E,H11F)
;
_atom_sites_solution_hydrogens   geom
_atom_sites_solution_primary     direct
_atom_sites_solution_secondary   ?
loop_
_atom_site_label
_atom_site_type_symbol
_atom_site_fract_x
_atom_site_fract_y
_atom_site_fract_z
_atom_site_U_iso_or_equiv
_atom_site_adp_type
_atom_site_occupancy
_atom_site_site_symmetry_order
_atom_site_calc_flag
_atom_site_refinement_flags_posn
_atom_site_refinement_flags_adp
_atom_site_refinement_flags_occupancy
_atom_site_disorder_assembly
_atom_site_disorder_group
Si2 Si 0.0394(3) 0.2240(3) 0.2976(2) 0.0337(7) Uani 1 1 d . U . . .
Si3 Si 0.3280(4) 0.6704(4) 0.2661(2) 0.0383(7) Uani 1 1 d . U . . .
Si5 Si 0.6768(3) 0.5893(3) 0.6758(2) 0.0328(7) Uani 1 1 d . U . . .
Si7 Si 0.9495(4) 0.7887(3) 0.6731(2) 0.0373(7) Uani 1 1 d . . . . .
C15 C 0.9718(19) 0.7203(19) 0.5396(13) 0.062(4) Uani 1 1 d . U . . .
H15A H 0.862937 0.685356 0.470130 0.094 Uiso 1 1 calc R U . . .
H15B H 0.989998 0.627883 0.547343 0.094 Uiso 1 1 calc R U . . .
H15C H 1.074361 0.811349 0.530811 0.094 Uiso 1 1 calc R U . . .
C16 C 0.963(2) 0.9904(17) 0.6744(14) 0.064(4) Uani 1 1 d . U . . .
H16A H 1.079715 1.073751 0.677162 0.095 Uiso 1 1 calc R U . . .
H16B H 0.946952 1.024083 0.743805 0.095 Uiso 1 1 calc R U . . .
H16C H 0.868614 0.978859 0.602811 0.095 Uiso 1 1 calc R U . . .
C17 C 1.133(2) 0.819(2) 0.8089(14) 0.083(5) Uani 1 1 d . U . . .
H17A H 1.162121 0.734818 0.796898 0.125 Uiso 1 1 calc R U . . .
H17B H 1.095685 0.809672 0.875021 0.125 Uiso 1 1 calc R U . . .
H17C H 1.239123 0.928219 0.826524 0.125 Uiso 1 1 calc R U . . .
Si1 Si 0.3143(3) 0.4251(3) 0.2957(2) 0.0292(6) Uani 1 1 d . U . . .
Si6 Si 0.6654(4) 0.3455(4) 0.7078(3) 0.0524(9) Uani 1 1 d D . . . .
C3 C 0.067(5) 0.045(5) 0.331(4) 0.037(5) Uani 0.33(4) 1 d . U P A 1
H3A H -0.004618 -0.012433 0.375486 0.056 Uiso 0.33(4) 1 calc R U P A 1
H3B H 0.192981 0.085678 0.377996 0.056 Uiso 0.33(4) 1 calc R U P A 1
H3C H 0.026557 -0.031952 0.257059 0.056 Uiso 0.33(4) 1 calc R U P A 1
O1 O 0.477(3) 0.472(4) 0.4374(14) 0.049(6) Uani 0.556(17) 1 d D U P B 1
C1 C 0.505(3) 0.556(2) 0.5368(15) 0.015(4) Uani 0.556(17) 1 d D U P B 1
O2 O 0.320(2) 0.671(2) 0.5700(16) 0.083(7) Uani 0.556(17) 1 d D . P B 1
C2 C 0.397(3) 0.613(3) 0.5450(18) 0.050(6) Uani 0.556(17) 1 d D U P B 1
Si4 Si 0.4140(10) 0.3317(8) 0.1781(8) 0.0405(19) Uani 0.618(10) 1 d . . P B 1
C4 C -0.131(5) 0.202(5) 0.141(3) 0.034(6) Uani 0.33(4) 1 d . U P A 1
H4A H -0.094135 0.180646 0.079546 0.051 Uiso 0.33(4) 1 calc R U P A 1
H4B H -0.131300 0.304504 0.140748 0.051 Uiso 0.33(4) 1 calc R U P A 1
H4C H -0.251159 0.111031 0.126376 0.051 Uiso 0.33(4) 1 calc R U P A 1
C5 C -0.019(5) 0.303(6) 0.416(4) 0.040(7) Uani 0.33(4) 1 d . U P A 1
H5A H -0.135796 0.217266 0.411021 0.048 Uiso 0.33(4) 1 calc R U P A 1
H5B H -0.021429 0.401473 0.401267 0.048 Uiso 0.33(4) 1 calc R U P A 1
H5C H 0.072175 0.329808 0.494209 0.048 Uiso 0.33(4) 1 calc R U P A 1
C9 C 0.227(2) 0.238(2) 0.0219(17) 0.051(5) Uani 0.618(10) 1 d . U P B 1
H9A H 0.206133 0.323443 -0.006293 0.076 Uiso 0.618(10) 1 calc R U P B 1
H9B H 0.117053 0.148794 0.024093 0.076 Uiso 0.618(10) 1 calc R U P B 1
H9C H 0.262869 0.195352 -0.031530 0.076 Uiso 0.618(10) 1 calc R U P B 1
C11 C 0.456(3) 0.172(2) 0.2307(19) 0.057(5) Uani 0.618(10) 1 d . U P B 1
H11A H 0.507361 0.140676 0.183160 0.085 Uiso 0.618(10) 1 calc R U P B 1
H11B H 0.343633 0.075623 0.223373 0.085 Uiso 0.618(10) 1 calc R U P B 1
H11C H 0.540176 0.215818 0.313522 0.085 Uiso 0.618(10) 1 calc R U P B 1
Si8 Si 0.6306(12) 0.7034(8) 0.8299(7) 0.044(2) Uani 0.618(10) 1 d . . P B 1
C10 C 0.616(3) 0.497(3) 0.164(2) 0.036(6) Uani 0.618(10) 1 d . U P B 1
H10A H 0.662896 0.448383 0.124653 0.043 Uiso 0.618(10) 1 calc R U P B 1
H10B H 0.706538 0.565559 0.242635 0.043 Uiso 0.618(10) 1 calc R U P B 1
H10C H 0.583915 0.565597 0.117492 0.043 Uiso 0.618(10) 1 calc R U P B 1
C6 C 0.558(3) 0.849(3) 0.387(2) 0.087(7) Uani 0.618(10) 1 d . U P B 1
H6A H 0.654173 0.833177 0.386074 0.131 Uiso 0.618(10) 1 calc R U P B 1
H6B H 0.552881 0.848027 0.464931 0.131 Uiso 0.618(10) 1 calc R U P B 1
H6C H 0.581025 0.955163 0.370217 0.131 Uiso 0.618(10) 1 calc R U P B 1
C8 C 0.353(3) 0.706(3) 0.1162(15) 0.076(5) Uani 0.618(10) 1 d . U P B 1
H8A H 0.328379 0.791993 0.094343 0.115 Uiso 0.618(10) 1 calc R U P B 1
H8B H 0.268583 0.603973 0.054247 0.115 Uiso 0.618(10) 1 calc R U P B 1
H8C H 0.475293 0.741358 0.125365 0.115 Uiso 0.618(10) 1 calc R U P B 1
C7 C 0.138(2) 0.684(3) 0.2756(19) 0.050(5) Uani 0.618(10) 1 d . U P B 1
H7A H 0.164071 0.796700 0.278703 0.075 Uiso 0.618(10) 1 calc R U P B 1
H7B H 0.120641 0.653753 0.346977 0.075 Uiso 0.618(10) 1 calc R U P B 1
H7C H 0.028280 0.608557 0.206164 0.075 Uiso 0.618(10) 1 calc R U P B 1
C19 C 0.649(4) 0.895(3) 0.829(3) 0.106(10) Uani 0.618(10) 1 d . U P B 1
H19A H 0.578434 0.891833 0.750024 0.159 Uiso 0.618(10) 1 calc R U P B 1
H19B H 0.774958 0.980385 0.851735 0.159 Uiso 0.618(10) 1 calc R U P B 1
H19C H 0.605484 0.918630 0.885532 0.159 Uiso 0.618(10) 1 calc R U P B 1
C20 C 0.412(4) 0.540(4) 0.830(2) 0.060(8) Uani 0.618(10) 1 d . U P B 1
H20A H 0.318129 0.502208 0.750833 0.090 Uiso 0.618(10) 1 calc R U P B 1
H20B H 0.382195 0.585947 0.886236 0.090 Uiso 0.618(10) 1 calc R U P B 1
H20C H 0.421865 0.447769 0.852810 0.090 Uiso 0.618(10) 1 calc R U P B 1
C18 C 0.814(4) 0.760(4) 0.971(2) 0.089(10) Uani 0.618(10) 1 d . U P B 1
H18A H 0.813546 0.661565 0.989264 0.133 Uiso 0.618(10) 1 calc R U P B 1
H18B H 0.799100 0.812707 1.033790 0.133 Uiso 0.618(10) 1 calc R U P B 1
H18C H 0.928107 0.837379 0.967012 0.133 Uiso 0.618(10) 1 calc R U P B 1
C13 C 0.842(2) 0.323(2) 0.690(2) 0.081(6) Uani 0.782(11) 1 d D U P C 1
H13A H 0.812976 0.288233 0.606093 0.122 Uiso 0.782(11) 1 calc R U P C 1
H13B H 0.852839 0.240407 0.729778 0.122 Uiso 0.782(11) 1 calc R U P C 1
H13C H 0.956023 0.428749 0.725150 0.122 Uiso 0.782(11) 1 calc R U P C 1
C12 C 0.4429(17) 0.1629(18) 0.6167(14) 0.063(5) Uani 0.782(11) 1 d D U P C 1
H12A H 0.424434 0.151691 0.533337 0.095 Uiso 0.782(11) 1 calc R U P C 1
H12B H 0.350299 0.176128 0.628490 0.095 Uiso 0.782(11) 1 calc R U P C 1
H12C H 0.436152 0.064337 0.639890 0.095 Uiso 0.782(11) 1 calc R U P C 1
C14 C 0.7149(19) 0.3480(16) 0.8677(9) 0.0524(9) Uani 0.782(11) 1 d D U P C 1
H14A H 0.736784 0.259565 0.885172 0.063 Uiso 0.782(11) 1 calc R U P C 1
H14B H 0.612805 0.331690 0.884805 0.063 Uiso 0.782(11) 1 calc R U P C 1
H14C H 0.821067 0.454161 0.916485 0.063 Uiso 0.782(11) 1 calc R U P C 1
C1A C 0.501(5) 0.478(6) 0.429(3) 0.028(8) Uani 0.444(17) 1 d D U P B 2
O2A O 0.6789(18) 0.349(2) 0.4080(13) 0.044(6) Uani 0.444(17) 1 d D . P B 2
C2A C 0.588(3) 0.398(3) 0.4199(19) 0.037(6) Uani 0.444(17) 1 d D U P B 2
O1A O 0.499(3) 0.503(3) 0.5338(18) 0.060(6) Uani 0.444(17) 1 d D U P B 2
Si8A Si 0.3450(15) 0.3049(15) 0.1334(9) 0.033(3) Uani 0.382(10) 1 d . . P B 2
C16A C -0.155(3) 0.186(3) 0.170(2) 0.047(5) Uani 0.67(4) 1 d . U P A 2
H16D H -0.157106 0.134277 0.098604 0.070 Uiso 0.67(4) 1 calc R U P A 2
H16E H -0.148049 0.289877 0.162568 0.070 Uiso 0.67(4) 1 calc R U P A 2
H16F H -0.264506 0.111915 0.181233 0.070 Uiso 0.67(4) 1 calc R U P A 2
C15A C 0.017(3) 0.277(3) 0.434(2) 0.041(4) Uani 0.67(4) 1 d . U P A 2
H15D H 0.036670 0.388369 0.445484 0.061 Uiso 0.67(4) 1 calc R U P A 2
H15E H 0.105073 0.273569 0.501766 0.061 Uiso 0.67(4) 1 calc R U P A 2
H15F H -0.103659 0.198487 0.428845 0.061 Uiso 0.67(4) 1 calc R U P A 2
C17A C 0.013(3) 0.015(2) 0.288(2) 0.041(4) Uani 0.67(4) 1 d . U P A 2
H17D H -0.082600 -0.055529 0.312803 0.061 Uiso 0.67(4) 1 calc R U P A 2
H17E H 0.125386 0.026694 0.340182 0.061 Uiso 0.67(4) 1 calc R U P A 2
H17F H -0.016658 -0.034921 0.206844 0.061 Uiso 0.67(4) 1 calc R U P A 2
C20A C 0.338(3) 0.102(3) 0.144(2) 0.031(5) Uani 0.382(10) 1 d . U P B 2
H20D H 0.220124 0.017139 0.138463 0.047 Uiso 0.382(10) 1 calc R U P B 2
H20E H 0.429395 0.118470 0.219451 0.047 Uiso 0.382(10) 1 calc R U P B 2
H20F H 0.362051 0.066326 0.079215 0.047 Uiso 0.382(10) 1 calc R U P B 2
C19A C 0.164(3) 0.270(3) -0.013(2) 0.029(5) Uani 0.382(10) 1 d . U P B 2
H19D H 0.183784 0.230012 -0.078685 0.044 Uiso 0.382(10) 1 calc R U P B 2
H19E H 0.169978 0.374202 -0.020479 0.044 Uiso 0.382(10) 1 calc R U P B 2
H19F H 0.046418 0.188892 -0.016390 0.044 Uiso 0.382(10) 1 calc R U P B 2
Si3A Si 0.5542(15) 0.6709(13) 0.7826(10) 0.036(3) Uani 0.382(10) 1 d . . P B 2
C18A C 0.571(6) 0.446(5) 0.131(3) 0.038(9) Uani 0.382(10) 1 d . U P B 2
H18D H 0.572330 0.409427 0.056353 0.057 Uiso 0.382(10) 1 calc R U P B 2
H18E H 0.662930 0.444625 0.196646 0.057 Uiso 0.382(10) 1 calc R U P B 2
H18F H 0.594001 0.558499 0.139181 0.057 Uiso 0.382(10) 1 calc R U P B 2
C12A C 0.565(4) 0.828(3) 0.313(3) 0.058(8) Uani 0.382(10) 1 d . U P B 2
H12D H 0.607037 0.811673 0.252738 0.087 Uiso 0.382(10) 1 calc R U P B 2
H12E H 0.634035 0.819965 0.387859 0.087 Uiso 0.382(10) 1 calc R U P B 2
H12F H 0.579618 0.937285 0.321718 0.087 Uiso 0.382(10) 1 calc R U P B 2
C13A C 0.193(3) 0.659(2) 0.1224(16) 0.0383(7) Uani 0.382(10) 1 d . U P B 2
H13D H 0.204140 0.595982 0.063599 0.057 Uiso 0.382(10) 1 calc R U P B 2
H13E H 0.233375 0.770329 0.111162 0.057 Uiso 0.382(10) 1 calc R U P B 2
H13F H 0.068415 0.604654 0.113023 0.057 Uiso 0.382(10) 1 calc R U P B 2
C14A C 0.227(4) 0.716(3) 0.370(3) 0.061(7) Uani 0.382(10) 1 d . U P B 2
H14D H 0.098894 0.634234 0.339997 0.091 Uiso 0.382(10) 1 calc R U P B 2
H14E H 0.245295 0.826127 0.372056 0.091 Uiso 0.382(10) 1 calc R U P B 2
H14F H 0.286425 0.710932 0.449556 0.091 Uiso 0.382(10) 1 calc R U P B 2
C6A C 0.487(5) 0.812(4) 0.715(3) 0.066(9) Uani 0.382(10) 1 d . U P B 2
H6AA H 0.357738 0.750609 0.670071 0.100 Uiso 0.382(10) 1 calc R U P B 2
H6AB H 0.548349 0.856240 0.662888 0.100 Uiso 0.382(10) 1 calc R U P B 2
H6AC H 0.520403 0.902133 0.777793 0.100 Uiso 0.382(10) 1 calc R U P B 2
C8A C 0.353(5) 0.507(6) 0.792(4) 0.047(10) Uani 0.382(10) 1 d . U P B 2
H8AA H 0.252672 0.464345 0.715875 0.070 Uiso 0.382(10) 1 calc R U P B 2
H8AB H 0.326914 0.550862 0.852190 0.070 Uiso 0.382(10) 1 calc R U P B 2
H8AC H 0.371879 0.418596 0.814577 0.070 Uiso 0.382(10) 1 calc R U P B 2
C7A C 0.733(5) 0.798(4) 0.926(3) 0.063(10) Uani 0.382(10) 1 d . U P B 2
H7AA H 0.838691 0.880265 0.914479 0.095 Uiso 0.382(10) 1 calc R U P B 2
H7AB H 0.762817 0.728599 0.971953 0.095 Uiso 0.382(10) 1 calc R U P B 2
H7AC H 0.693980 0.853650 0.967565 0.095 Uiso 0.382(10) 1 calc R U P B 2
C9A C 0.655(6) 0.242(4) 0.570(2) 0.0524(9) Uani 0.218(11) 1 d D U P C 2
H9AA H 0.671489 0.150260 0.584391 0.079 Uiso 0.218(11) 1 calc R U P C 2
H9AB H 0.749101 0.321460 0.548048 0.079 Uiso 0.218(11) 1 calc R U P C 2
H9AC H 0.538019 0.201152 0.506649 0.079 Uiso 0.218(11) 1 calc R U P C 2
C10A C 0.456(5) 0.197(5) 0.723(6) 0.079(15) Uani 0.218(11) 1 d D U P C 2
H10D H 0.362765 0.220006 0.684556 0.118 Uiso 0.218(11) 1 calc R U P C 2
H10E H 0.477983 0.207631 0.807295 0.118 Uiso 0.218(11) 1 calc R U P C 2
H10F H 0.417508 0.084692 0.686849 0.118 Uiso 0.218(11) 1 calc R U P C 2
C11A C 0.792(5) 0.422(5) 0.8683(13) 0.0524(9) Uani 0.218(11) 1 d D U P C 2
H11D H 0.806159 0.336216 0.900779 0.079 Uiso 0.218(11) 1 calc R U P C 2
H11E H 0.727384 0.452204 0.904062 0.079 Uiso 0.218(11) 1 calc R U P C 2
H11F H 0.909966 0.519119 0.885712 0.079 Uiso 0.218(11) 1 calc R U P C 2

loop_
_atom_site_aniso_label
_atom_site_aniso_U_11
_atom_site_aniso_U_22
_atom_site_aniso_U_33
_atom_site_aniso_U_23
_atom_site_aniso_U_13
_atom_site_aniso_U_12
Si2 0.0268(13) 0.0280(16) 0.0434(15) 0.0068(12) 0.0150(11) 0.0119(12)
Si3 0.0420(16) 0.0332(17) 0.0404(15) 0.0068(12) 0.0146(12) 0.0216(13)
Si5 0.0390(15) 0.0345(17) 0.0385(14) 0.0196(12) 0.0205(12) 0.0249(13)
Si7 0.0375(16) 0.0297(17) 0.0424(16) 0.0138(13) 0.0167(12) 0.0151(13)
C15 0.068(8) 0.068(8) 0.083(9) 0.024(6) 0.054(7) 0.043(6)
C16 0.059(8) 0.042(7) 0.071(8) 0.013(6) 0.025(6) 0.013(6)
C17 0.057(8) 0.077(10) 0.078(9) 0.025(7) 0.008(7) 0.020(7)
Si1 0.0252(13) 0.0295(16) 0.0351(14) 0.0085(11) 0.0147(10) 0.0141(11)
Si6 0.0592(19) 0.0368(18) 0.087(2) 0.0338(16) 0.0475(17) 0.0305(15)
C3 0.035(9) 0.025(8) 0.047(10) 0.009(8) 0.011(8) 0.015(7)
O1 0.031(7) 0.054(8) 0.040(8) 0.024(7) 0.012(6) 0.007(6)
C1 0.025(7) 0.013(6) 0.012(6) 0.004(5) 0.008(5) 0.014(5)
O2 0.110(14) 0.119(16) 0.093(12) 0.051(11) 0.054(10) 0.102(13)
C2 0.046(9) 0.052(10) 0.043(9) -0.003(7) 0.005(7) 0.029(8)
Si4 0.040(4) 0.023(3) 0.062(6) 0.006(3) 0.033(4) 0.011(3)
C4 0.023(8) 0.039(9) 0.034(9) 0.004(8) 0.019(7) 0.008(7)
C5 0.032(9) 0.046(9) 0.043(9) 0.015(8) 0.022(7) 0.016(7)
C9 0.030(8) 0.046(10) 0.046(10) -0.014(8) 0.007(7) 0.006(7)
C11 0.068(11) 0.050(10) 0.086(12) 0.025(9) 0.040(9) 0.049(9)
Si8 0.056(5) 0.024(4) 0.061(5) 0.015(4) 0.040(4) 0.017(4)
C10 0.038(12) 0.031(12) 0.039(13) 0.008(9) 0.028(10) 0.011(9)
C6 0.063(10) 0.048(10) 0.116(13) 0.011(9) 0.025(9) 0.011(8)
C8 0.105(11) 0.095(11) 0.070(9) 0.054(7) 0.065(8) 0.059(8)
C7 0.050(9) 0.052(10) 0.067(10) 0.021(7) 0.027(7) 0.037(8)
C19 0.115(16) 0.079(15) 0.132(17) -0.015(11) 0.082(13) 0.040(12)
C20 0.061(17) 0.066(18) 0.056(16) 0.014(13) 0.037(13) 0.028(13)
C18 0.109(18) 0.086(16) 0.055(13) 0.015(11) 0.059(13) 0.023(13)
C13 0.067(10) 0.047(9) 0.155(16) 0.037(10) 0.056(10) 0.039(8)
C12 0.047(7) 0.050(8) 0.070(10) 0.027(7) 0.018(7) 0.010(6)
C14 0.0592(19) 0.0368(18) 0.087(2) 0.0338(16) 0.0475(17) 0.0305(15)
C1A 0.020(10) 0.039(13) 0.033(11) 0.000(9) 0.015(8) 0.018(9)
O2A 0.033(8) 0.061(11) 0.028(8) -0.017(7) 0.003(6) 0.025(8)
C2A 0.041(10) 0.044(11) 0.030(9) 0.019(7) 0.011(7) 0.027(8)
O1A 0.035(7) 0.068(9) 0.037(8) 0.020(7) 0.014(6) -0.003(7)
Si8A 0.032(6) 0.037(6) 0.029(6) 0.007(4) 0.016(4) 0.015(5)
C16A 0.025(7) 0.048(7) 0.045(8) 0.016(6) 0.010(6) 0.005(6)
C15A 0.040(7) 0.033(6) 0.055(8) 0.018(5) 0.029(6) 0.016(5)
C17A 0.039(7) 0.017(6) 0.054(8) 0.001(6) 0.010(6) 0.011(5)
C20A 0.041(8) 0.019(7) 0.035(8) 0.019(6) 0.010(6) 0.019(6)
C19A 0.020(10) 0.025(9) 0.028(10) 0.004(8) -0.002(8) 0.009(8)
Si3A 0.032(5) 0.029(5) 0.039(6) -0.008(4) 0.015(4) 0.010(4)
C18A 0.047(18) 0.035(17) 0.032(16) -0.002(11) 0.011(13) 0.025(14)
C12A 0.059(12) 0.031(10) 0.066(13) 0.024(10) 0.028(10) 0.007(8)
C13A 0.0420(16) 0.0332(17) 0.0404(15) 0.0068(12) 0.0146(12) 0.0216(13)
C14A 0.067(12) 0.052(11) 0.078(13) 0.013(9) 0.040(10) 0.035(9)
C6A 0.071(16) 0.059(15) 0.12(2) 0.048(14) 0.076(16) 0.041(12)
C8A 0.025(14) 0.047(17) 0.045(17) -0.020(13) 0.009(11) 0.009(12)
C7A 0.057(16) 0.054(16) 0.046(17) -0.020(13) 0.015(13) 0.013(12)
C9A 0.0592(19) 0.0368(18) 0.087(2) 0.0338(16) 0.0475(17) 0.0305(15)
C10A 0.07(2) 0.06(2) 0.10(3) 0.02(2) 0.04(2) 0.027(18)
C11A 0.0592(19) 0.0368(18) 0.087(2) 0.0338(16) 0.0475(17) 0.0305(15)

_geom_special_details            
;
 All esds (except the esd in the dihedral angle between two l.s. planes)
 are estimated using the full covariance matrix.  The cell esds are taken
 into account individually in the estimation of esds in distances, angles
 and torsion angles; correlations between esds in cell parameters are only
 used when they are defined by crystal symmetry.  An approximate (isotropic)
 treatment of cell esds is used for estimating esds involving l.s. planes.
;
loop_
_geom_bond_atom_site_label_1
_geom_bond_atom_site_label_2
_geom_bond_distance
_geom_bond_site_symmetry_2
_geom_bond_publ_flag
Si2 Si1 2.358(4) . ?
Si2 C3 1.90(4) . ?
Si2 C4 1.99(4) . ?
Si2 C5 1.94(5) . ?
Si2 C16A 1.83(2) . ?
Si2 C15A 1.85(3) . ?
Si2 C17A 1.889(19) . ?
Si3 Si1 2.344(4) . ?
Si3 C6 1.97(2) . ?
Si3 C8 1.972(14) . ?
Si3 C7 1.874(15) . ?
Si3 C12A 1.83(3) . ?
Si3 C13A 1.777(18) . ?
Si3 C14A 1.96(2) . ?
Si5 Si7 2.343(4) . ?
Si5 Si6 2.346(4) . ?
Si5 C1 1.816(19) . ?
Si5 Si8 2.400(8) . ?
Si5 O1A 1.78(2) . ?
Si5 Si3A 2.316(12) . ?
Si7 C15 1.854(13) . ?
Si7 C16 1.873(15) . ?
Si7 C17 1.858(15) . ?
C15 H15A 0.9800 . ?
C15 H15B 0.9800 . ?
C15 H15C 0.9800 . ?
C16 H16A 0.9800 . ?
C16 H16B 0.9800 . ?
C16 H16C 0.9800 . ?
C17 H17A 0.9800 . ?
C17 H17B 0.9800 . ?
C17 H17C 0.9800 . ?
Si1 O1 1.77(2) . ?
Si1 Si4 2.301(8) . ?
Si1 C1A 1.79(3) . ?
Si1 Si8A 2.423(13) . ?
Si6 C13 1.833(12) . ?
Si6 C12 1.851(11) . ?
Si6 C14 1.877(10) . ?
Si6 C9A 1.869(14) . ?
Si6 C10A 1.861(15) . ?
Si6 C11A 1.839(14) . ?
C3 H3A 0.9800 . ?
C3 H3B 0.9800 . ?
C3 H3C 0.9800 . ?
O1 C1 1.313(15) . ?
C1 C2 1.379(19) . ?
O2 C2 1.188(12) . ?
Si4 C9 1.93(2) . ?
Si4 C11 1.850(19) . ?
Si4 C10 1.86(2) . ?
C4 H4A 0.9800 . ?
C4 H4B 0.9800 . ?
C4 H4C 0.9800 . ?
C5 H5A 0.9800 . ?
C5 H5B 0.9800 . ?
C5 H5C 0.9800 . ?
C9 H9A 0.9800 . ?
C9 H9B 0.9800 . ?
C9 H9C 0.9800 . ?
C11 H11A 0.9800 . ?
C11 H11B 0.9800 . ?
C11 H11C 0.9800 . ?
Si8 C19 1.75(3) . ?
Si8 C20 1.88(3) . ?
Si8 C18 1.83(3) . ?
C10 H10A 0.9800 . ?
C10 H10B 0.9800 . ?
C10 H10C 0.9800 . ?
C6 H6A 0.9800 . ?
C6 H6B 0.9800 . ?
C6 H6C 0.9800 . ?
C8 H8A 0.9800 . ?
C8 H8B 0.9800 . ?
C8 H8C 0.9800 . ?
C7 H7A 0.9800 . ?
C7 H7B 0.9800 . ?
C7 H7C 0.9800 . ?
C19 H19A 0.9800 . ?
C19 H19B 0.9800 . ?
C19 H19C 0.9800 . ?
C20 H20A 0.9800 . ?
C20 H20B 0.9800 . ?
C20 H20C 0.9800 . ?
C18 H18A 0.9800 . ?
C18 H18B 0.9800 . ?
C18 H18C 0.9800 . ?
C13 H13A 0.9800 . ?
C13 H13B 0.9800 . ?
C13 H13C 0.9800 . ?
C12 H12A 0.9800 . ?
C12 H12B 0.9800 . ?
C12 H12C 0.9800 . ?
C14 H14A 0.9800 . ?
C14 H14B 0.9800 . ?
C14 H14C 0.9800 . ?
C1A C2A 1.38(2) . ?
C1A O1A 1.313(17) . ?
O2A C2A 1.182(12) . ?
Si8A C20A 1.93(2) . ?
Si8A C19A 1.92(2) . ?
Si8A C18A 1.88(5) . ?
C16A H16D 0.9800 . ?
C16A H16E 0.9800 . ?
C16A H16F 0.9800 . ?
C15A H15D 0.9800 . ?
C15A H15E 0.9800 . ?
C15A H15F 0.9800 . ?
C17A H17D 0.9800 . ?
C17A H17E 0.9800 . ?
C17A H17F 0.9800 . ?
C20A H20D 0.9800 . ?
C20A H20E 0.9800 . ?
C20A H20F 0.9800 . ?
C19A H19D 0.9800 . ?
C19A H19E 0.9800 . ?
C19A H19F 0.9800 . ?
Si3A C6A 1.87(4) . ?
Si3A C8A 1.82(5) . ?
Si3A C7A 1.82(3) . ?
C18A H18D 0.9800 . ?
C18A H18E 0.9800 . ?
C18A H18F 0.9800 . ?
C12A H12D 0.9800 . ?
C12A H12E 0.9800 . ?
C12A H12F 0.9800 . ?
C13A H13D 0.9800 . ?
C13A H13E 0.9800 . ?
C13A H13F 0.9800 . ?
C14A H14D 0.9800 . ?
C14A H14E 0.9800 . ?
C14A H14F 0.9800 . ?
C6A H6AA 0.9800 . ?
C6A H6AB 0.9800 . ?
C6A H6AC 0.9800 . ?
C8A H8AA 0.9800 . ?
C8A H8AB 0.9800 . ?
C8A H8AC 0.9800 . ?
C7A H7AA 0.9800 . ?
C7A H7AB 0.9800 . ?
C7A H7AC 0.9800 . ?
C9A H9AA 0.9800 . ?
C9A H9AB 0.9800 . ?
C9A H9AC 0.9800 . ?
C10A H10D 0.9800 . ?
C10A H10E 0.9800 . ?
C10A H10F 0.9800 . ?
C11A H11D 0.9800 . ?
C11A H11E 0.9800 . ?
C11A H11F 0.9800 . ?

loop_
_geom_angle_atom_site_label_1
_geom_angle_atom_site_label_2
_geom_angle_atom_site_label_3
_geom_angle
_geom_angle_site_symmetry_1
_geom_angle_site_symmetry_3
_geom_angle_publ_flag
C3 Si2 Si1 105.2(12) . . ?
C3 Si2 C4 121(2) . . ?
C3 Si2 C5 110.5(17) . . ?
C4 Si2 Si1 101.1(12) . . ?
C5 Si2 Si1 112.3(13) . . ?
C5 Si2 C4 106.7(15) . . ?
C16A Si2 Si1 113.6(8) . . ?
C16A Si2 C15A 109.3(10) . . ?
C16A Si2 C17A 103.0(12) . . ?
C15A Si2 Si1 111.4(7) . . ?
C15A Si2 C17A 106.7(10) . . ?
C17A Si2 Si1 112.3(7) . . ?
C6 Si3 Si1 105.9(8) . . ?
C8 Si3 Si1 109.9(6) . . ?
C8 Si3 C6 103.8(11) . . ?
C7 Si3 Si1 114.1(7) . . ?
C7 Si3 C6 110.8(12) . . ?
C7 Si3 C8 111.7(9) . . ?
C12A Si3 Si1 106.8(10) . . ?
C12A Si3 C14A 111.2(13) . . ?
C13A Si3 Si1 115.5(6) . . ?
C13A Si3 C12A 113.1(12) . . ?
C13A Si3 C14A 105.3(11) . . ?
C14A Si3 Si1 104.5(8) . . ?
Si7 Si5 Si6 113.27(16) . . ?
Si7 Si5 Si8 108.1(2) . . ?
Si6 Si5 Si8 109.0(2) . . ?
C1 Si5 Si7 106.3(7) . . ?
C1 Si5 Si6 112.6(6) . . ?
C1 Si5 Si8 107.3(6) . . ?
O1A Si5 Si7 112.5(7) . . ?
O1A Si5 Si6 97.4(9) . . ?
O1A Si5 Si3A 100.2(9) . . ?
Si3A Si5 Si7 118.3(3) . . ?
Si3A Si5 Si6 112.4(3) . . ?
C15 Si7 Si5 109.5(5) . . ?
C15 Si7 C16 109.9(7) . . ?
C15 Si7 C17 110.8(8) . . ?
C16 Si7 Si5 110.4(5) . . ?
C17 Si7 Si5 108.6(6) . . ?
C17 Si7 C16 107.6(7) . . ?
Si7 C15 H15A 109.5 . . ?
Si7 C15 H15B 109.5 . . ?
Si7 C15 H15C 109.5 . . ?
H15A C15 H15B 109.5 . . ?
H15A C15 H15C 109.5 . . ?
H15B C15 H15C 109.5 . . ?
Si7 C16 H16A 109.5 . . ?
Si7 C16 H16B 109.5 . . ?
Si7 C16 H16C 109.5 . . ?
H16A C16 H16B 109.5 . . ?
H16A C16 H16C 109.5 . . ?
H16B C16 H16C 109.5 . . ?
Si7 C17 H17A 109.5 . . ?
Si7 C17 H17B 109.5 . . ?
Si7 C17 H17C 109.5 . . ?
H17A C17 H17B 109.5 . . ?
H17A C17 H17C 109.5 . . ?
H17B C17 H17C 109.5 . . ?
Si2 Si1 Si8A 105.9(3) . . ?
Si3 Si1 Si2 113.47(15) . . ?
Si3 Si1 Si8A 108.9(3) . . ?
O1 Si1 Si2 105.7(9) . . ?
O1 Si1 Si3 107.4(10) . . ?
O1 Si1 Si4 101.2(7) . . ?
Si4 Si1 Si2 114.7(2) . . ?
Si4 Si1 Si3 112.9(2) . . ?
C1A Si1 Si2 112.7(16) . . ?
C1A Si1 Si3 107.2(14) . . ?
C1A Si1 Si8A 108.6(8) . . ?
C13 Si6 Si5 115.1(6) . . ?
C13 Si6 C12 110.7(10) . . ?
C13 Si6 C14 100.8(9) . . ?
C12 Si6 Si5 111.2(6) . . ?
C12 Si6 C14 109.3(7) . . ?
C14 Si6 Si5 109.2(4) . . ?
C9A Si6 Si5 106.5(11) . . ?
C10A Si6 Si5 112.4(18) . . ?
C10A Si6 C9A 105(2) . . ?
C11A Si6 Si5 96.0(12) . . ?
C11A Si6 C9A 143.1(18) . . ?
C11A Si6 C10A 92(2) . . ?
Si2 C3 H3A 109.5 . . ?
Si2 C3 H3B 109.5 . . ?
Si2 C3 H3C 109.5 . . ?
H3A C3 H3B 109.5 . . ?
H3A C3 H3C 109.5 . . ?
H3B C3 H3C 109.5 . . ?
C1 O1 Si1 127.5(18) . . ?
O1 C1 Si5 121.7(14) . . ?
O1 C1 C2 122.8(18) . . ?
C2 C1 Si5 115.3(13) . . ?
O2 C2 C1 170(2) . . ?
C9 Si4 Si1 106.4(7) . . ?
C11 Si4 Si1 111.0(7) . . ?
C11 Si4 C9 109.6(11) . . ?
C11 Si4 C10 109.8(12) . . ?
C10 Si4 Si1 113.6(8) . . ?
C10 Si4 C9 106.1(10) . . ?
Si2 C4 H4A 109.5 . . ?
Si2 C4 H4B 109.5 . . ?
Si2 C4 H4C 109.5 . . ?
H4A C4 H4B 109.5 . . ?
H4A C4 H4C 109.5 . . ?
H4B C4 H4C 109.5 . . ?
Si2 C5 H5A 109.5 . . ?
Si2 C5 H5B 109.5 . . ?
Si2 C5 H5C 109.5 . . ?
H5A C5 H5B 109.5 . . ?
H5A C5 H5C 109.5 . . ?
H5B C5 H5C 109.5 . . ?
Si4 C9 H9A 109.5 . . ?
Si4 C9 H9B 109.5 . . ?
Si4 C9 H9C 109.5 . . ?
H9A C9 H9B 109.5 . . ?
H9A C9 H9C 109.5 . . ?
H9B C9 H9C 109.5 . . ?
Si4 C11 H11A 109.5 . . ?
Si4 C11 H11B 109.5 . . ?
Si4 C11 H11C 109.5 . . ?
H11A C11 H11B 109.5 . . ?
H11A C11 H11C 109.5 . . ?
H11B C11 H11C 109.5 . . ?
C19 Si8 Si5 116.8(9) . . ?
C19 Si8 C20 113.4(15) . . ?
C19 Si8 C18 99.4(15) . . ?
C20 Si8 Si5 107.0(10) . . ?
C18 Si8 Si5 109.4(10) . . ?
C18 Si8 C20 110.7(12) . . ?
Si4 C10 H10A 109.5 . . ?
Si4 C10 H10B 109.5 . . ?
Si4 C10 H10C 109.5 . . ?
H10A C10 H10B 109.5 . . ?
H10A C10 H10C 109.5 . . ?
H10B C10 H10C 109.5 . . ?
Si3 C6 H6A 109.5 . . ?
Si3 C6 H6B 109.5 . . ?
Si3 C6 H6C 109.5 . . ?
H6A C6 H6B 109.5 . . ?
H6A C6 H6C 109.5 . . ?
H6B C6 H6C 109.5 . . ?
Si3 C8 H8A 109.5 . . ?
Si3 C8 H8B 109.5 . . ?
Si3 C8 H8C 109.5 . . ?
H8A C8 H8B 109.5 . . ?
H8A C8 H8C 109.5 . . ?
H8B C8 H8C 109.5 . . ?
Si3 C7 H7A 109.5 . . ?
Si3 C7 H7B 109.5 . . ?
Si3 C7 H7C 109.5 . . ?
H7A C7 H7B 109.5 . . ?
H7A C7 H7C 109.5 . . ?
H7B C7 H7C 109.5 . . ?
Si8 C19 H19A 109.5 . . ?
Si8 C19 H19B 109.5 . . ?
Si8 C19 H19C 109.5 . . ?
H19A C19 H19B 109.5 . . ?
H19A C19 H19C 109.5 . . ?
H19B C19 H19C 109.5 . . ?
Si8 C20 H20A 109.5 . . ?
Si8 C20 H20B 109.5 . . ?
Si8 C20 H20C 109.5 . . ?
H20A C20 H20B 109.5 . . ?
H20A C20 H20C 109.5 . . ?
H20B C20 H20C 109.5 . . ?
Si8 C18 H18A 109.5 . . ?
Si8 C18 H18B 109.5 . . ?
Si8 C18 H18C 109.5 . . ?
H18A C18 H18B 109.5 . . ?
H18A C18 H18C 109.5 . . ?
H18B C18 H18C 109.5 . . ?
Si6 C13 H13A 109.5 . . ?
Si6 C13 H13B 109.5 . . ?
Si6 C13 H13C 109.5 . . ?
H13A C13 H13B 109.5 . . ?
H13A C13 H13C 109.5 . . ?
H13B C13 H13C 109.5 . . ?
Si6 C12 H12A 109.5 . . ?
Si6 C12 H12B 109.5 . . ?
Si6 C12 H12C 109.5 . . ?
H12A C12 H12B 109.5 . . ?
H12A C12 H12C 109.5 . . ?
H12B C12 H12C 109.5 . . ?
Si6 C14 H14A 109.5 . . ?
Si6 C14 H14B 109.5 . . ?
Si6 C14 H14C 109.5 . . ?
H14A C14 H14B 109.5 . . ?
H14A C14 H14C 109.5 . . ?
H14B C14 H14C 109.5 . . ?
C2A C1A Si1 113.3(18) . . ?
O1A C1A Si1 122(2) . . ?
O1A C1A C2A 114(3) . . ?
O2A C2A C1A 170(3) . . ?
C1A O1A Si5 130(2) . . ?
C20A Si8A Si1 114.5(9) . . ?
C19A Si8A Si1 110.2(10) . . ?
C19A Si8A C20A 109.2(11) . . ?
C18A Si8A Si1 110.1(12) . . ?
C18A Si8A C20A 103.9(16) . . ?
C18A Si8A C19A 108.7(16) . . ?
Si2 C16A H16D 109.5 . . ?
Si2 C16A H16E 109.5 . . ?
Si2 C16A H16F 109.5 . . ?
H16D C16A H16E 109.5 . . ?
H16D C16A H16F 109.5 . . ?
H16E C16A H16F 109.5 . . ?
Si2 C15A H15D 109.5 . . ?
Si2 C15A H15E 109.5 . . ?
Si2 C15A H15F 109.5 . . ?
H15D C15A H15E 109.5 . . ?
H15D C15A H15F 109.5 . . ?
H15E C15A H15F 109.5 . . ?
Si2 C17A H17D 109.5 . . ?
Si2 C17A H17E 109.5 . . ?
Si2 C17A H17F 109.5 . . ?
H17D C17A H17E 109.5 . . ?
H17D C17A H17F 109.5 . . ?
H17E C17A H17F 109.5 . . ?
Si8A C20A H20D 109.5 . . ?
Si8A C20A H20E 109.5 . . ?
Si8A C20A H20F 109.5 . . ?
H20D C20A H20E 109.5 . . ?
H20D C20A H20F 109.5 . . ?
H20E C20A H20F 109.5 . . ?
Si8A C19A H19D 109.5 . . ?
Si8A C19A H19E 109.5 . . ?
Si8A C19A H19F 109.5 . . ?
H19D C19A H19E 109.5 . . ?
H19D C19A H19F 109.5 . . ?
H19E C19A H19F 109.5 . . ?
C6A Si3A Si5 110.7(11) . . ?
C8A Si3A Si5 116.0(16) . . ?
C8A Si3A C6A 105(2) . . ?
C7A Si3A Si5 106.8(13) . . ?
C7A Si3A C6A 104.5(19) . . ?
C7A Si3A C8A 113.5(19) . . ?
Si8A C18A H18D 109.5 . . ?
Si8A C18A H18E 109.5 . . ?
Si8A C18A H18F 109.5 . . ?
H18D C18A H18E 109.5 . . ?
H18D C18A H18F 109.5 . . ?
H18E C18A H18F 109.5 . . ?
Si3 C12A H12D 109.5 . . ?
Si3 C12A H12E 109.5 . . ?
Si3 C12A H12F 109.5 . . ?
H12D C12A H12E 109.5 . . ?
H12D C12A H12F 109.5 . . ?
H12E C12A H12F 109.5 . . ?
Si3 C13A H13D 109.5 . . ?
Si3 C13A H13E 109.5 . . ?
Si3 C13A H13F 109.5 . . ?
H13D C13A H13E 109.5 . . ?
H13D C13A H13F 109.5 . . ?
H13E C13A H13F 109.5 . . ?
Si3 C14A H14D 109.5 . . ?
Si3 C14A H14E 109.5 . . ?
Si3 C14A H14F 109.5 . . ?
H14D C14A H14E 109.5 . . ?
H14D C14A H14F 109.5 . . ?
H14E C14A H14F 109.5 . . ?
Si3A C6A H6AA 109.5 . . ?
Si3A C6A H6AB 109.5 . . ?
Si3A C6A H6AC 109.5 . . ?
H6AA C6A H6AB 109.5 . . ?
H6AA C6A H6AC 109.5 . . ?
H6AB C6A H6AC 109.5 . . ?
Si3A C8A H8AA 109.5 . . ?
Si3A C8A H8AB 109.5 . . ?
Si3A C8A H8AC 109.5 . . ?
H8AA C8A H8AB 109.5 . . ?
H8AA C8A H8AC 109.5 . . ?
H8AB C8A H8AC 109.5 . . ?
Si3A C7A H7AA 109.5 . . ?
Si3A C7A H7AB 109.5 . . ?
Si3A C7A H7AC 109.5 . . ?
H7AA C7A H7AB 109.5 . . ?
H7AA C7A H7AC 109.5 . . ?
H7AB C7A H7AC 109.5 . . ?
Si6 C9A H9AA 109.5 . . ?
Si6 C9A H9AB 109.5 . . ?
Si6 C9A H9AC 109.5 . . ?
H9AA C9A H9AB 109.5 . . ?
H9AA C9A H9AC 109.5 . . ?
H9AB C9A H9AC 109.5 . . ?
Si6 C10A H10D 109.5 . . ?
Si6 C10A H10E 109.5 . . ?
Si6 C10A H10F 109.5 . . ?
H10D C10A H10E 109.5 . . ?
H10D C10A H10F 109.5 . . ?
H10E C10A H10F 109.5 . . ?
Si6 C11A H11D 109.5 . . ?
Si6 C11A H11E 109.5 . . ?
Si6 C11A H11F 109.5 . . ?
H11D C11A H11E 109.5 . . ?
H11D C11A H11F 109.5 . . ?
H11E C11A H11F 109.5 . . ?

loop_
_geom_torsion_atom_site_label_1
_geom_torsion_atom_site_label_2
_geom_torsion_atom_site_label_3
_geom_torsion_atom_site_label_4
_geom_torsion
_geom_torsion_site_symmetry_1
_geom_torsion_site_symmetry_2
_geom_torsion_site_symmetry_3
_geom_torsion_site_symmetry_4
_geom_torsion_publ_flag
Si2 Si1 O1 C1 -73(3) . . . . ?
Si2 Si1 C1A C2A 98(3) . . . . ?
Si2 Si1 C1A O1A -44(4) . . . . ?
Si3 Si1 O1 C1 48(3) . . . . ?
Si3 Si1 C1A C2A -136(3) . . . . ?
Si3 Si1 C1A O1A 81(4) . . . . ?
Si5 C1 C2 O2 3(16) . . . . ?
Si7 Si5 C1 O1 75(2) . . . . ?
Si7 Si5 C1 C2 -110.1(17) . . . . ?
Si7 Si5 O1A C1A 32(4) . . . . ?
Si1 O1 C1 Si5 178.9(16) . . . . ?
Si1 O1 C1 C2 5(4) . . . . ?
Si1 C1A O1A Si5 -167.9(19) . . . . ?
Si6 Si5 C1 O1 -49(2) . . . . ?
Si6 Si5 C1 C2 125.4(16) . . . . ?
Si6 Si5 O1A C1A -87(4) . . . . ?
O1 C1 C2 O2 178(14) . . . . ?
Si4 Si1 O1 C1 167(2) . . . . ?
Si8 Si5 C1 O1 -169.3(19) . . . . ?
Si8 Si5 C1 C2 5.4(19) . . . . ?
C2A C1A O1A Si5 50(6) . . . . ?
Si8A Si1 C1A C2A -19(4) . . . . ?
Si8A Si1 C1A O1A -161(3) . . . . ?
Si3A Si5 O1A C1A 158(4) . . . . ?

_shelx_res_file                  
;
TITL RF2671b_0m_b.res in P1
    rf1671c_0m.res
    created by SHELXL-2018/3 at 23:19:35 on 26-Jan-2023
REM Old TITL RF2671b_0m in P1
REM SHELXT solution in P1
REM R1 0.198, Rweak 0.014, Alpha 0.000, Orientation as input
REM Flack x = 0.471 ( 0.117 ) from Parsons' quotients
REM Formula found by SHELXT: C19 O3 Si8
REM DAMP 1000
REM SI6A 4 0.254330 0.612856 0.179793 -61.00000 0.01259 0.02442 =
REM 0.10236 0.01961 0.02580 0.00946
REM SI4A 4 0.657662 0.343232 0.701785 -41.00000 0.00695 0.00407 =
REM 0.00082 -0.00328 -0.00187 0.00150
CELL 0.71073 9.2895 9.5681 12.3723 93.065 108.756 118.62
ZERR 1 0.0006 0.0006 0.0007 0.003 0.003 0.003
LATT -1
SFAC C H O Si
UNIT 20 54 2 8
ISOR 0.01 0.02 $C
ISOR 0.005 0.01 C7 C14A C13A C8 C6 C12A
EADP Si6 C11A C14 Si6 C9A
SIMU 0.005 0.01 2 Si2 C17A C3 C15A C5 C16A C4
DFIX 1.86 0.01 Si6 C9A Si6 C10A Si6 C11A Si6 C12 Si6 C13 Si6 C14
ISOR 0.003 0.006 C20A
SADI 0.01 O1 C1 O1A C1A
SADI 0.01 C1 C2 C1A C2A
SADI 0.01 O2A C2A C2 O2
SIMU 0.01 0.02 2 Si1 O1 O1A Si5
ISOR 0.01 0.02 Si3
EADP Si3 C13A

L.S. 30
PLAN  26
SIZE 0.04 0.13 0.16
TEMP -173.35
CONF
BOND $H
LIST 6
HTAB
fmap 2
acta 52
MORE -1
TWIN -1 0 0 0 -1 0 0 0 -1 2
OMIT -3 52
REM <olex2.extras>
REM <HklSrc "%.\\RF1671c_0m.hkl">
REM </olex2.extras>

WGHT    0.077100    1.142400
BASF   0.48430
FVAR       0.86969   0.61785   0.33087   0.78243   0.55562
SI2   4    0.039391    0.224013    0.297600    11.00000    0.02679    0.02804 =
         0.04344    0.00678    0.01503    0.01189
SI3   4    0.327960    0.670395    0.266119    11.00000    0.04200    0.03319 =
         0.04039    0.00680    0.01457    0.02162
SI5   4    0.676779    0.589340    0.675806    11.00000    0.03900    0.03448 =
         0.03851    0.01961    0.02048    0.02486
SI7   4    0.949493    0.788711    0.673149    11.00000    0.03746    0.02974 =
         0.04243    0.01380    0.01667    0.01509
C15   1    0.971829    0.720259    0.539625    11.00000    0.06834    0.06792 =
         0.08335    0.02426    0.05386    0.04342
AFIX 137
H15A  2    0.862937    0.685356    0.470130    11.00000   -1.50000
H15B  2    0.989998    0.627883    0.547343    11.00000   -1.50000
H15C  2    1.074361    0.811349    0.530811    11.00000   -1.50000
AFIX   0
C16   1    0.962776    0.990382    0.674378    11.00000    0.05860    0.04151 =
         0.07080    0.01311    0.02475    0.01257
AFIX 137
H16A  2    1.079715    1.073751    0.677162    11.00000   -1.50000
H16B  2    0.946952    1.024083    0.743805    11.00000   -1.50000
H16C  2    0.868614    0.978859    0.602811    11.00000   -1.50000
AFIX   0
C17   1    1.133324    0.818925    0.808941    11.00000    0.05703    0.07716 =
         0.07836    0.02481    0.00766    0.02001
AFIX 137
H17A  2    1.162121    0.734818    0.796898    11.00000   -1.50000
H17B  2    1.095685    0.809672    0.875021    11.00000   -1.50000
H17C  2    1.239123    0.928219    0.826524    11.00000   -1.50000
AFIX   0
SI1   4    0.314306    0.425092    0.295651    11.00000    0.02517    0.02951 =
         0.03505    0.00851    0.01474    0.01409
SI6   4    0.665436    0.345464    0.707802    11.00000    0.05918    0.03680 =
         0.08717    0.03377    0.04754    0.03047
PART 1
C3    1    0.066910    0.044601    0.331091    31.00000    0.03496    0.02457 =
         0.04749    0.00908    0.01148    0.01487
AFIX 137
H3A   2   -0.004618   -0.012433    0.375486    31.00000   -1.50000
H3B   2    0.192981    0.085678    0.377996    31.00000   -1.50000
H3C   2    0.026557   -0.031952    0.257059    31.00000   -1.50000
AFIX   0
O1    3    0.477317    0.471575    0.437425    51.00000    0.03142    0.05360 =
         0.04003    0.02448    0.01225    0.00678
C1    1    0.504861    0.556112    0.536817    51.00000    0.02490    0.01305 =
         0.01219    0.00422    0.00768    0.01386
O2    3    0.320445    0.671460    0.570010    51.00000    0.11039    0.11858 =
         0.09344    0.05063    0.05351    0.10242
C2    1    0.396916    0.613374    0.544987    51.00000    0.04595    0.05180 =
         0.04272   -0.00299    0.00542    0.02889
SI4   4    0.413975    0.331676    0.178062    21.00000    0.03953    0.02252 =
         0.06210    0.00634    0.03286    0.01072
C4    1   -0.130919    0.202291    0.141217    31.00000    0.02302    0.03907 =
         0.03433    0.00364    0.01894    0.00765
AFIX 137
H4A   2   -0.094135    0.180646    0.079546    31.00000   -1.50000
H4B   2   -0.131300    0.304504    0.140748    31.00000   -1.50000
H4C   2   -0.251159    0.111031    0.126376    31.00000   -1.50000
AFIX   0
C5    1   -0.018595    0.302909    0.415641    31.00000    0.03190    0.04565 =
         0.04263    0.01549    0.02179    0.01586
AFIX 137
H5A   2   -0.135796    0.217266    0.411021    31.00000   -1.20000
H5B   2   -0.021429    0.401473    0.401267    31.00000   -1.20000
H5C   2    0.072175    0.329808    0.494209    31.00000   -1.20000
AFIX   0
C9    1    0.227019    0.238340    0.021879    21.00000    0.03000    0.04562 =
         0.04634   -0.01390    0.00658    0.00646
AFIX 137
H9A   2    0.206133    0.323443   -0.006293    21.00000   -1.50000
H9B   2    0.117053    0.148794    0.024093    21.00000   -1.50000
H9C   2    0.262869    0.195352   -0.031530    21.00000   -1.50000
AFIX   0
C11   1    0.456258    0.172197    0.230721    21.00000    0.06850    0.05021 =
         0.08618    0.02536    0.04027    0.04884
AFIX 137
H11A  2    0.507361    0.140676    0.183160    21.00000   -1.50000
H11B  2    0.343633    0.075623    0.223373    21.00000   -1.50000
H11C  2    0.540176    0.215818    0.313522    21.00000   -1.50000
AFIX   0
SI8   4    0.630567    0.703403    0.829878    21.00000    0.05590    0.02447 =
         0.06142    0.01497    0.03971    0.01668
C10   1    0.615627    0.497355    0.164058    21.00000    0.03787    0.03115 =
         0.03921    0.00782    0.02814    0.01124
AFIX 137
H10A  2    0.662896    0.448383    0.124653    21.00000   -1.20000
H10B  2    0.706538    0.565559    0.242635    21.00000   -1.20000
H10C  2    0.583915    0.565597    0.117492    21.00000   -1.20000
AFIX   0
C6    1    0.557978    0.849210    0.387067    21.00000    0.06262    0.04795 =
         0.11643    0.01103    0.02474    0.01147
AFIX 137
H6A   2    0.654173    0.833177    0.386074    21.00000   -1.50000
H6B   2    0.552881    0.848027    0.464931    21.00000   -1.50000
H6C   2    0.581025    0.955163    0.370217    21.00000   -1.50000
AFIX   0
C8    1    0.353231    0.706465    0.116164    21.00000    0.10463    0.09538 =
         0.06960    0.05382    0.06469    0.05917
AFIX 137
H8A   2    0.328379    0.791993    0.094343    21.00000   -1.50000
H8B   2    0.268583    0.603973    0.054247    21.00000   -1.50000
H8C   2    0.475293    0.741358    0.125365    21.00000   -1.50000
AFIX   0
C7    1    0.137523    0.683971    0.275625    21.00000    0.04972    0.05187 =
         0.06745    0.02122    0.02736    0.03731
AFIX 137
H7A   2    0.164071    0.796700    0.278703    21.00000   -1.50000
H7B   2    0.120641    0.653753    0.346977    21.00000   -1.50000
H7C   2    0.028280    0.608557    0.206164    21.00000   -1.50000
AFIX   0
C19   1    0.649442    0.894652    0.829220    21.00000    0.11498    0.07892 =
         0.13161   -0.01529    0.08196    0.03977
AFIX 137
H19A  2    0.578434    0.891833    0.750024    21.00000   -1.50000
H19B  2    0.774958    0.980385    0.851735    21.00000   -1.50000
H19C  2    0.605484    0.918630    0.885532    21.00000   -1.50000
AFIX   0
C20   1    0.412098    0.540360    0.829948    21.00000    0.06120    0.06608 =
         0.05629    0.01392    0.03658    0.02779
AFIX 137
H20A  2    0.318129    0.502208    0.750833    21.00000   -1.50000
H20B  2    0.382195    0.585947    0.886236    21.00000   -1.50000
H20C  2    0.421865    0.447769    0.852810    21.00000   -1.50000
AFIX   0
C18   1    0.814197    0.760395    0.971460    21.00000    0.10854    0.08563 =
         0.05539    0.01491    0.05859    0.02314
AFIX 137
H18A  2    0.813546    0.661565    0.989264    21.00000   -1.50000
H18B  2    0.799100    0.812707    1.033790    21.00000   -1.50000
H18C  2    0.928107    0.837379    0.967012    21.00000   -1.50000
AFIX   0
C13   1    0.842402    0.323114    0.690153    41.00000    0.06739    0.04679 =
         0.15512    0.03668    0.05584    0.03938
AFIX 137
H13A  2    0.812976    0.288233    0.606093    41.00000   -1.50000
H13B  2    0.852839    0.240407    0.729778    41.00000   -1.50000
H13C  2    0.956023    0.428749    0.725150    41.00000   -1.50000
AFIX   0
C12   1    0.442898    0.162929    0.616656    41.00000    0.04710    0.04978 =
         0.06978    0.02730    0.01800    0.01037
AFIX 137
H12A  2    0.424434    0.151691    0.533337    41.00000   -1.50000
H12B  2    0.350299    0.176128    0.628490    41.00000   -1.50000
H12C  2    0.436152    0.064337    0.639890    41.00000   -1.50000
AFIX   0
C14   1    0.714937    0.348026    0.867665    41.00000    0.05918    0.03680 =
         0.08717    0.03377    0.04754    0.03047
AFIX 137
H14A  2    0.736784    0.259565    0.885172    41.00000   -1.20000
H14B  2    0.612805    0.331690    0.884805    41.00000   -1.20000
H14C  2    0.821067    0.454161    0.916485    41.00000   -1.20000
AFIX   0
PART 2
C1A   1    0.501092    0.477672    0.429079   -51.00000    0.02009    0.03851 =
         0.03327   -0.00041    0.01511    0.01849
O2A   3    0.678943    0.349019    0.407952   -51.00000    0.03286    0.06115 =
         0.02773   -0.01704    0.00271    0.02522
C2A   1    0.588282    0.397701    0.419946   -51.00000    0.04146    0.04423 =
         0.03015    0.01891    0.01057    0.02703
O1A   3    0.498984    0.503075    0.533766   -51.00000    0.03491    0.06755 =
         0.03713    0.01985    0.01375   -0.00275
SI8A  4    0.345014    0.304899    0.133396   -21.00000    0.03223    0.03675 =
         0.02857    0.00684    0.01626    0.01474
C16A  1   -0.155190    0.185549    0.170188   -31.00000    0.02459    0.04825 =
         0.04533    0.01586    0.01046    0.00530
AFIX 137
H16D  2   -0.157106    0.134277    0.098604   -31.00000   -1.50000
H16E  2   -0.148049    0.289877    0.162568   -31.00000   -1.50000
H16F  2   -0.264506    0.111915    0.181233   -31.00000   -1.50000
AFIX   0
C15A  1    0.016705    0.277374    0.434495   -31.00000    0.04026    0.03349 =
         0.05459    0.01841    0.02928    0.01618
AFIX 137
H15D  2    0.036670    0.388369    0.445484   -31.00000   -1.50000
H15E  2    0.105073    0.273569    0.501766   -31.00000   -1.50000
H15F  2   -0.103659    0.198487    0.428845   -31.00000   -1.50000
AFIX   0
C17A  1    0.013234    0.014917    0.288230   -31.00000    0.03852    0.01675 =
         0.05430    0.00078    0.01029    0.01108
AFIX 137
H17D  2   -0.082600   -0.055529    0.312803   -31.00000   -1.50000
H17E  2    0.125386    0.026694    0.340182   -31.00000   -1.50000
H17F  2   -0.016658   -0.034921    0.206844   -31.00000   -1.50000
AFIX   0
C20A  1    0.338324    0.101740    0.143925   -21.00000    0.04055    0.01948 =
         0.03481    0.01898    0.01021    0.01866
AFIX 137
H20D  2    0.220124    0.017139    0.138463   -21.00000   -1.50000
H20E  2    0.429395    0.118470    0.219451   -21.00000   -1.50000
H20F  2    0.362051    0.066326    0.079215   -21.00000   -1.50000
AFIX   0
C19A  1    0.164212    0.270271   -0.013482   -21.00000    0.02022    0.02532 =
         0.02758    0.00427   -0.00181    0.00879
AFIX 137
H19D  2    0.183784    0.230012   -0.078685   -21.00000   -1.50000
H19E  2    0.169978    0.374202   -0.020479   -21.00000   -1.50000
H19F  2    0.046418    0.188892   -0.016390   -21.00000   -1.50000
AFIX   0
SI3A  4    0.554192    0.670913    0.782639   -21.00000    0.03151    0.02912 =
         0.03882   -0.00827    0.01491    0.01042
C18A  1    0.570635    0.446329    0.131121   -21.00000    0.04678    0.03480 =
         0.03161   -0.00187    0.01127    0.02461
AFIX 137
H18D  2    0.572330    0.409427    0.056353   -21.00000   -1.50000
H18E  2    0.662930    0.444625    0.196646   -21.00000   -1.50000
H18F  2    0.594001    0.558499    0.139181   -21.00000   -1.50000
AFIX   0
C12A  1    0.564707    0.828188    0.312505   -21.00000    0.05925    0.03055 =
         0.06578    0.02448    0.02828    0.00669
AFIX 137
H12D  2    0.607037    0.811673    0.252738   -21.00000   -1.50000
H12E  2    0.634035    0.819965    0.387859   -21.00000   -1.50000
H12F  2    0.579618    0.937285    0.321718   -21.00000   -1.50000
AFIX   0
C13A  1    0.193382    0.659070    0.122355   -21.00000    0.04200    0.03319 =
         0.04039    0.00680    0.01457    0.02162
AFIX 137
H13D  2    0.204140    0.595982    0.063599   -21.00000   -1.50000
H13E  2    0.233375    0.770329    0.111162   -21.00000   -1.50000
H13F  2    0.068415    0.604654    0.113023   -21.00000   -1.50000
AFIX   0
C14A  1    0.227059    0.716125    0.369872   -21.00000    0.06720    0.05173 =
         0.07784    0.01332    0.04021    0.03522
AFIX 137
H14D  2    0.098894    0.634234    0.339997   -21.00000   -1.50000
H14E  2    0.245295    0.826127    0.372056   -21.00000   -1.50000
H14F  2    0.286425    0.710932    0.449556   -21.00000   -1.50000
AFIX   0
C6A   1    0.487218    0.811690    0.715359   -21.00000    0.07111    0.05878 =
         0.11656    0.04841    0.07605    0.04114
AFIX 137
H6AA  2    0.357738    0.750609    0.670071   -21.00000   -1.50000
H6AB  2    0.548349    0.856240    0.662888   -21.00000   -1.50000
H6AC  2    0.520403    0.902133    0.777793   -21.00000   -1.50000
AFIX   0
C8A   1    0.353201    0.507280    0.792454   -21.00000    0.02534    0.04712 =
         0.04533   -0.02010    0.00943    0.00862
AFIX 137
H8AA  2    0.252672    0.464345    0.715875   -21.00000   -1.50000
H8AB  2    0.326914    0.550862    0.852190   -21.00000   -1.50000
H8AC  2    0.371879    0.418596    0.814577   -21.00000   -1.50000
AFIX   0
C7A   1    0.733068    0.798030    0.925669   -21.00000    0.05708    0.05443 =
         0.04609   -0.01956    0.01489    0.01296
AFIX 137
H7AA  2    0.838691    0.880265    0.914479   -21.00000   -1.50000
H7AB  2    0.762817    0.728599    0.971953   -21.00000   -1.50000
H7AC  2    0.693980    0.853650    0.967565   -21.00000   -1.50000
AFIX   0
C9A   1    0.654739    0.242320    0.570383   -41.00000    0.05918    0.03680 =
         0.08717    0.03377    0.04754    0.03047
AFIX 137
H9AA  2    0.671489    0.150260    0.584391   -41.00000   -1.50000
H9AB  2    0.749101    0.321460    0.548048   -41.00000   -1.50000
H9AC  2    0.538019    0.201152    0.506649   -41.00000   -1.50000
AFIX   0
C10A  1    0.456157    0.196863    0.723481   -41.00000    0.07370    0.05735 =
         0.10091    0.02164    0.04048    0.02715
AFIX 137
H10D  2    0.362765    0.220006    0.684556   -41.00000   -1.50000
H10E  2    0.477983    0.207631    0.807295   -41.00000   -1.50000
H10F  2    0.417508    0.084692    0.686849   -41.00000   -1.50000
AFIX   0
C11A  1    0.792017    0.422213    0.868334   -41.00000    0.05918    0.03680 =
         0.08717    0.03377    0.04754    0.03047
AFIX 137
H11D  2    0.806159    0.336216    0.900779   -41.00000   -1.50000
H11E  2    0.727384    0.452204    0.904062   -41.00000   -1.50000
H11F  2    0.909966    0.519119    0.885712   -41.00000   -1.50000
AFIX   0
HKLF 4


REM  RF2671b_0m_b.res in P1
REM wR2 = 0.163142, GooF = S = 1.02915, Restrained GooF = 1.02954 for all data
REM R1 = 0.059159 for 5226 Fo > 4sig(Fo) and 0.080279 for all 6621 data
REM 474 parameters refined using 312 restraints

END

WGHT      0.0772      1.1417

REM No hydrogen bonds found for HTAB generation

REM Highest difference peak  1.541,  deepest hole -0.484,  1-sigma level  0.068
Q1    1   0.7349  0.4050  0.7975  11.00000  0.05    1.54
Q2    1   0.2559  0.6161  0.1767  11.00000  0.05    1.52
Q3    1   0.0973  0.4828  0.0191  11.00000  0.05    0.46
Q4    1   0.4647  0.2911  0.5094  11.00000  0.05    0.44
Q5    1   0.5282  0.7215  0.4591  11.00000  0.05    0.44
Q6    1   0.8625  0.3668  0.8185  11.00000  0.05    0.42
Q7    1   0.8914  0.5365  0.9551  11.00000  0.05    0.41
Q8    1   0.3808  0.4623  0.3727  11.00000  0.05    0.38
Q9    1   0.5959  0.5472  0.6028  11.00000  0.05    0.36
Q10   1   0.3020  0.3659  0.2267  11.00000  0.05    0.34
Q11   1   0.5062  0.4211  0.5198  11.00000  0.05    0.34
Q12   1   0.4651  0.7945  0.1755  11.00000  0.05    0.33
Q13   1   0.9398  0.7451  0.6011  11.00000  0.05    0.33
Q14   1  -0.0242  0.2233  0.2218  11.00000  0.05    0.33
Q15   1   1.0330  0.7984  0.7492  11.00000  0.05    0.32
Q16   1   0.4869  0.5906  0.4447  11.00000  0.05    0.31
Q17   1   0.4435  0.7717  0.6459  11.00000  0.05    0.30
Q18   1   0.0573  0.2650  0.3788  11.00000  0.05    0.29
Q19   1   0.6957  0.6439  0.7516  11.00000  0.05    0.29
Q20   1   0.8253  0.7137  0.6368  11.00000  0.05    0.27
Q21   1   0.6043  0.6593  0.7542  11.00000  0.05    0.26
Q22   1   0.1575  0.3046  0.3468  11.00000  0.05    0.26
Q23   1   0.3094  0.4798  0.2624  11.00000  0.05    0.26
Q24   1   0.6791  0.6582  0.8501  11.00000  0.05    0.25
Q25   1   0.4991  0.6773  0.7193  11.00000  0.05    0.25
Q26   1   0.4744  0.3465  0.2547  11.00000  0.05    0.25
;
_shelx_res_checksum              3628
_olex2_submission_special_instructions 'No special instructions were received'
loop_
_twin_individual_id
_twin_individual_mass_fraction_refined
1 0.5(4)
2 0.5(4)

_chemical_properties_physical    Air-sensitive,Moisture-sensitive
####################################################################### 
# 
# This file contains crystal structure data downloaded from the 
# Cambridge Structural Database (CSD) hosted by the Cambridge 
# Crystallographic Data Centre (CCDC).
# 
# Full information about CCDC data access policies and citation 
# guidelines are available at http://www.ccdc.cam.ac.uk/access/V1 
# 
# Audit and citation data items may have been added by the CCDC. 
# Please retain this information to preserve the provenance of 
# this file and to allow appropriate attribution of the data. 
# 
#######################################################################

data_rf2233
_database_code_depnum_ccdc_archive 'CCDC 2242021'
loop_
_audit_author_name
_audit_author_address
'Roland C. Fischer'
;Graz University of Technology
Austria
;
_audit_update_record             
;
2023-02-15 deposited with the CCDC.	2024-02-14 downloaded from the CCDC.
;
_audit_creation_date             2023-01-13
_audit_creation_method           
;
Olex2 1.5
(compiled 2022.04.07 svn.rca3783a0 for OlexSys, GUI svn.r6498)
;
_shelx_SHELXL_version_number     2018/3
_chemical_name_common            ?
_chemical_name_systematic        ?
_chemical_formula_moiety         'C10 H27 O Si4'
_chemical_formula_sum            'C10 H27 O Si4'
_chemical_formula_weight         275.67
_chemical_melting_point          ?
loop_
_atom_type_symbol
_atom_type_description
_atom_type_scat_dispersion_real
_atom_type_scat_dispersion_imag
_atom_type_scat_source
C C 0.0033 0.0016 'International Tables Vol C Tables 4.2.6.8 and 6.1.1.4'
H H 0.0000 0.0000 'International Tables Vol C Tables 4.2.6.8 and 6.1.1.4'
O O 0.0106 0.0060 'International Tables Vol C Tables 4.2.6.8 and 6.1.1.4'
Si Si 0.0817 0.0704 'International Tables Vol C Tables 4.2.6.8 and 6.1.1.4'

_shelx_space_group_comment       
;
The symmetry employed for this shelxl refinement is uniquely defined
by the following loop, which should always be used as a source of
symmetry information in preference to the above space-group names.
They are only intended as comments.
;
_space_group_crystal_system      triclinic
_space_group_IT_number           2
_space_group_name_H-M_alt        'P -1'
_space_group_name_Hall           '-P 1'
loop_
_space_group_symop_operation_xyz
'x, y, z'
'-x, -y, -z'

_cell_length_a                   9.377(5)
_cell_length_b                   9.613(7)
_cell_length_c                   11.879(7)
_cell_angle_alpha                70.53(2)
_cell_angle_beta                 71.722(15)
_cell_angle_gamma                61.483(15)
_cell_volume                     871.5(9)
_cell_formula_units_Z            2
_cell_measurement_reflns_used    9890
_cell_measurement_temperature    100(2)
_cell_measurement_theta_max      28.045
_cell_measurement_theta_min      2.502
_shelx_estimated_absorpt_T_max   0.984
_shelx_estimated_absorpt_T_min   0.956
_exptl_absorpt_coefficient_mu    0.322
_exptl_absorpt_correction_T_max  0.7456
_exptl_absorpt_correction_T_min  0.5153
_exptl_absorpt_correction_type   multi-scan
_exptl_absorpt_process_details   
;
SADABS-2014/4 (Bruker,2014/4) was used for absorption correction.
wR2(int) was 0.1413 before and 0.0985 after correction.
The Ratio of minimum to maximum transmission is 0.6911.
The \l/2 correction factor is Not present.
;
_exptl_absorpt_special_details   ?
_exptl_crystal_colour            blue
_exptl_crystal_colour_primary    blue
_exptl_crystal_density_diffrn    1.050
_exptl_crystal_density_meas      ?
_exptl_crystal_density_method    ?
_exptl_crystal_description       Block
_exptl_crystal_F_000             302
_exptl_crystal_size_max          0.14
_exptl_crystal_size_mid          0.11
_exptl_crystal_size_min          0.05
_exptl_transmission_factor_max   ?
_exptl_transmission_factor_min   ?
_diffrn_reflns_av_R_equivalents  0.1034
_diffrn_reflns_av_unetI/netI     0.0680
_diffrn_reflns_Laue_measured_fraction_full 0.999
_diffrn_reflns_Laue_measured_fraction_max 0.999
_diffrn_reflns_limit_h_max       11
_diffrn_reflns_limit_h_min       -11
_diffrn_reflns_limit_k_max       12
_diffrn_reflns_limit_k_min       -11
_diffrn_reflns_limit_l_max       15
_diffrn_reflns_limit_l_min       -15
_diffrn_reflns_number            34383
_diffrn_reflns_point_group_measured_fraction_full 0.999
_diffrn_reflns_point_group_measured_fraction_max 0.999
_diffrn_reflns_theta_full        25.242
_diffrn_reflns_theta_max         26.997
_diffrn_reflns_theta_min         1.851
_diffrn_ambient_temperature      99.68
_diffrn_detector_area_resol_mean ?
_diffrn_measured_fraction_theta_full 0.999
_diffrn_measured_fraction_theta_max 0.999
_diffrn_measurement_device_type  'Bruker APEX-II CCD'
_diffrn_measurement_method       '\f and \w scans'
_diffrn_radiation_type           MoK\a
_diffrn_radiation_wavelength     0.71073
_diffrn_source                   ?
_diffrn_source_current           0.91
_diffrn_source_power             0.0455
_diffrn_source_voltage           50.0
_diffrn_standards_number         0
_reflns_Friedel_coverage         0.000
_reflns_Friedel_fraction_full    .
_reflns_Friedel_fraction_max     .
_reflns_number_gt                2607
_reflns_number_total             3785
_reflns_special_details          
;
 Reflections were merged by SHELXL according to the crystal
 class for the calculation of statistics and refinement.
 
 _reflns_Friedel_fraction is defined as the number of unique
 Friedel pairs measured divided by the number that would be
 possible theoretically, ignoring centric projections and
 systematic absences.
;
_reflns_threshold_expression     'I > 2\s(I)'
_computing_cell_refinement       'SAINT v8.34A (Bruker, 2013)'
_computing_data_collection       ?
_computing_data_reduction        'SAINT v8.34A (Bruker, 2013)'
_computing_molecular_graphics    'Olex2 1.5 (Dolomanov et al., 2009)'
_computing_publication_material  'Olex2 1.5 (Dolomanov et al., 2009)'
_computing_structure_refinement  'XL  (Sheldrick, 2008)'
_computing_structure_solution    'SHELXS  (Sheldrick, 2008)'
_refine_diff_density_max         0.983
_refine_diff_density_min         -0.667
_refine_diff_density_rms         0.102
_refine_ls_extinction_coef       .
_refine_ls_extinction_method     none
_refine_ls_goodness_of_fit_ref   1.052
_refine_ls_hydrogen_treatment    constr
_refine_ls_matrix_type           full
_refine_ls_number_parameters     145
_refine_ls_number_reflns         3785
_refine_ls_number_restraints     0
_refine_ls_R_factor_all          0.1075
_refine_ls_R_factor_gt           0.0727
_refine_ls_restrained_S_all      1.052
_refine_ls_shift/su_max          0.000
_refine_ls_shift/su_mean         0.000
_refine_ls_structure_factor_coef Fsqd
_refine_ls_weighting_details     
'w=1/[\s^2^(Fo^2^)+(0.1115P)^2^+1.4691P] where P=(Fo^2^+2Fc^2^)/3'
_refine_ls_weighting_scheme      calc
_refine_ls_wR_factor_gt          0.1988
_refine_ls_wR_factor_ref         0.2205
_refine_special_details          ?
_olex2_refinement_description    
;
1. Fixed Uiso
 At 1.5 times of:
  All C(H,H,H) groups
2.a Idealised Me refined as rotating group:
 C006(H00A,H00B,H00C), C008(H00D,H00E,H00F), C009(H00G,H00H,H00I), C00A(H00J,
 H00K,H00L), C00B(H00M,H00N,H00O), C00C(H00P,H00Q,H00R), C00D(H00S,H00T,H00U),
 C00E(H00V,H00W,H00X), C00F(H00Y,H,HA)
;
_atom_sites_solution_hydrogens   geom
_atom_sites_solution_primary     direct
_atom_sites_solution_secondary   ?
loop_
_atom_site_label
_atom_site_type_symbol
_atom_site_fract_x
_atom_site_fract_y
_atom_site_fract_z
_atom_site_U_iso_or_equiv
_atom_site_adp_type
_atom_site_occupancy
_atom_site_site_symmetry_order
_atom_site_calc_flag
_atom_site_refinement_flags_posn
_atom_site_refinement_flags_adp
_atom_site_refinement_flags_occupancy
_atom_site_disorder_assembly
_atom_site_disorder_group
Si01 Si 0.37693(13) 0.38797(13) 0.69505(10) 0.0272(3) Uani 1 1 d . . . . .
Si02 Si 0.57333(13) 0.30111(14) 0.81594(11) 0.0324(3) Uani 1 1 d . . . . .
Si03 Si 0.15065(13) 0.63166(14) 0.73280(11) 0.0322(3) Uani 1 1 d . . . . .
Si04 Si 0.30106(15) 0.18157(14) 0.70853(12) 0.0363(3) Uani 1 1 d . . . . .
O005 O 0.5061(4) 0.3446(4) 0.4543(3) 0.0458(8) Uani 1 1 d . . . . .
C006 C 0.1842(6) 0.1328(6) 0.8661(5) 0.0497(12) Uani 1 1 d . . . . .
H00A H 0.081045 0.228048 0.881030 0.075 Uiso 1 1 calc R U . . .
H00B H 0.251745 0.103018 0.925842 0.075 Uiso 1 1 calc R U . . .
H00C H 0.158935 0.041928 0.873450 0.075 Uiso 1 1 calc R U . . .
C007 C 0.4773(5) 0.4269(5) 0.5262(4) 0.0302(9) Uani 1 1 d . . . . .
C008 C 0.4881(6) -0.0058(5) 0.6733(5) 0.0450(11) Uani 1 1 d . . . . .
H00D H 0.453435 -0.081348 0.662705 0.067 Uiso 1 1 calc R U . . .
H00E H 0.548973 -0.057797 0.740523 0.067 Uiso 1 1 calc R U . . .
H00F H 0.559430 0.023791 0.598431 0.067 Uiso 1 1 calc R U . . .
C009 C 0.1914(6) 0.7291(6) 0.8240(5) 0.0477(12) Uani 1 1 d . . . . .
H00G H 0.279101 0.764625 0.776369 0.072 Uiso 1 1 calc R U . . .
H00H H 0.226054 0.650814 0.898632 0.072 Uiso 1 1 calc R U . . .
H00I H 0.090449 0.823167 0.844969 0.072 Uiso 1 1 calc R U . . .
C00A C 0.4732(6) 0.2638(7) 0.9791(4) 0.0523(13) Uani 1 1 d . . . . .
H00J H 0.377784 0.363678 0.996424 0.079 Uiso 1 1 calc R U . . .
H00K H 0.552738 0.230452 1.030572 0.079 Uiso 1 1 calc R U . . .
H00L H 0.436507 0.177842 0.995854 0.079 Uiso 1 1 calc R U . . .
C00B C 0.6580(6) 0.4510(7) 0.7886(6) 0.0564(14) Uani 1 1 d . . . . .
H00M H 0.713399 0.468944 0.703541 0.085 Uiso 1 1 calc R U . . .
H00N H 0.737496 0.409658 0.841849 0.085 Uiso 1 1 calc R U . . .
H00O H 0.567760 0.553636 0.805816 0.085 Uiso 1 1 calc R U . . .
C00C C 0.7512(6) 0.1073(6) 0.7848(5) 0.0488(12) Uani 1 1 d . . . . .
H00P H 0.791448 0.118460 0.696963 0.073 Uiso 1 1 calc R U . . .
H00Q H 0.715214 0.018842 0.816796 0.073 Uiso 1 1 calc R U . . .
H00R H 0.840275 0.083119 0.824422 0.073 Uiso 1 1 calc R U . . .
C00D C 0.1658(6) 0.2527(6) 0.5959(5) 0.0514(13) Uani 1 1 d . . . . .
H00S H 0.226817 0.276597 0.513611 0.077 Uiso 1 1 calc R U . . .
H00T H 0.067536 0.351101 0.612426 0.077 Uiso 1 1 calc R U . . .
H00U H 0.132140 0.167748 0.602558 0.077 Uiso 1 1 calc R U . . .
C00E C -0.0325(6) 0.5897(8) 0.8197(7) 0.075(2) Uani 1 1 d . . . . .
H00V H -0.064875 0.549892 0.769999 0.113 Uiso 1 1 calc R U . . .
H00W H -0.124138 0.689702 0.840469 0.113 Uiso 1 1 calc R U . . .
H00X H -0.005054 0.507321 0.894327 0.113 Uiso 1 1 calc R U . . .
C00F C 0.0970(7) 0.7745(7) 0.5853(5) 0.0650(17) Uani 1 1 d . . . . .
H00Y H 0.172012 0.828637 0.550233 0.098 Uiso 1 1 calc R U . . .
H H -0.017046 0.855962 0.599388 0.098 Uiso 1 1 calc R U . . .
HA H 0.107920 0.713728 0.528931 0.098 Uiso 1 1 calc R U . . .

loop_
_atom_site_aniso_label
_atom_site_aniso_U_11
_atom_site_aniso_U_22
_atom_site_aniso_U_33
_atom_site_aniso_U_23
_atom_site_aniso_U_13
_atom_site_aniso_U_12
Si01 0.0208(5) 0.0244(5) 0.0339(6) -0.0057(4) -0.0063(4) -0.0072(4)
Si02 0.0216(6) 0.0326(6) 0.0397(7) -0.0086(5) -0.0083(5) -0.0067(5)
Si03 0.0205(6) 0.0287(6) 0.0457(7) -0.0109(5) -0.0066(5) -0.0069(5)
Si04 0.0342(7) 0.0313(6) 0.0456(8) -0.0067(5) -0.0074(5) -0.0164(5)
O005 0.058(2) 0.0427(18) 0.0429(19) -0.0098(15) -0.0036(15) -0.0287(16)
C006 0.054(3) 0.045(3) 0.055(3) -0.009(2) 0.001(2) -0.032(2)
C007 0.023(2) 0.0246(19) 0.040(2) -0.0037(17) -0.0074(17) -0.0088(16)
C008 0.048(3) 0.033(2) 0.052(3) -0.009(2) -0.007(2) -0.018(2)
C009 0.038(3) 0.039(3) 0.071(3) -0.026(2) -0.015(2) -0.008(2)
C00A 0.039(3) 0.065(3) 0.041(3) -0.008(2) -0.012(2) -0.012(2)
C00B 0.042(3) 0.053(3) 0.089(4) -0.010(3) -0.030(3) -0.024(2)
C00C 0.031(2) 0.047(3) 0.054(3) -0.015(2) -0.010(2) -0.001(2)
C00D 0.049(3) 0.054(3) 0.067(3) -0.016(3) -0.018(3) -0.028(3)
C00E 0.035(3) 0.064(4) 0.130(6) -0.049(4) 0.017(3) -0.025(3)
C00F 0.053(3) 0.047(3) 0.067(4) -0.017(3) -0.024(3) 0.012(3)

_geom_special_details            
;
 All esds (except the esd in the dihedral angle between two l.s. planes)
 are estimated using the full covariance matrix.  The cell esds are taken
 into account individually in the estimation of esds in distances, angles
 and torsion angles; correlations between esds in cell parameters are only
 used when they are defined by crystal symmetry.  An approximate (isotropic)
 treatment of cell esds is used for estimating esds involving l.s. planes.
;
loop_
_geom_bond_atom_site_label_1
_geom_bond_atom_site_label_2
_geom_bond_distance
_geom_bond_site_symmetry_2
_geom_bond_publ_flag
Si01 Si02 2.3543(19) . ?
Si01 Si03 2.3555(19) . ?
Si01 Si04 2.352(2) . ?
Si01 C007 1.924(4) . ?
Si02 C00A 1.866(5) . ?
Si02 C00B 1.852(5) . ?
Si02 C00C 1.869(5) . ?
Si03 C009 1.865(5) . ?
Si03 C00E 1.857(5) . ?
Si03 C00F 1.870(6) . ?
Si04 C006 1.882(5) . ?
Si04 C008 1.876(5) . ?
Si04 C00D 1.869(5) . ?
O005 C007 1.237(5) . ?
C006 H00A 0.9800 . ?
C006 H00B 0.9800 . ?
C006 H00C 0.9800 . ?
C007 C007 1.539(8) 2_666 ?
C008 H00D 0.9800 . ?
C008 H00E 0.9800 . ?
C008 H00F 0.9800 . ?
C009 H00G 0.9800 . ?
C009 H00H 0.9800 . ?
C009 H00I 0.9800 . ?
C00A H00J 0.9800 . ?
C00A H00K 0.9800 . ?
C00A H00L 0.9800 . ?
C00B H00M 0.9800 . ?
C00B H00N 0.9800 . ?
C00B H00O 0.9800 . ?
C00C H00P 0.9800 . ?
C00C H00Q 0.9800 . ?
C00C H00R 0.9800 . ?
C00D H00S 0.9800 . ?
C00D H00T 0.9800 . ?
C00D H00U 0.9800 . ?
C00E H00V 0.9800 . ?
C00E H00W 0.9800 . ?
C00E H00X 0.9800 . ?
C00F H00Y 0.9800 . ?
C00F H 0.9800 . ?
C00F HA 0.9800 . ?

loop_
_geom_angle_atom_site_label_1
_geom_angle_atom_site_label_2
_geom_angle_atom_site_label_3
_geom_angle
_geom_angle_site_symmetry_1
_geom_angle_site_symmetry_3
_geom_angle_publ_flag
Si02 Si01 Si03 111.30(7) . . ?
Si04 Si01 Si02 112.36(7) . . ?
Si04 Si01 Si03 113.74(8) . . ?
C007 Si01 Si02 109.39(14) . . ?
C007 Si01 Si03 107.86(13) . . ?
C007 Si01 Si04 101.60(13) . . ?
C00A Si02 Si01 108.55(17) . . ?
C00A Si02 C00C 108.4(2) . . ?
C00B Si02 Si01 112.83(18) . . ?
C00B Si02 C00A 109.0(3) . . ?
C00B Si02 C00C 107.4(3) . . ?
C00C Si02 Si01 110.52(17) . . ?
C009 Si03 Si01 112.31(16) . . ?
C009 Si03 C00F 110.3(3) . . ?
C00E Si03 Si01 109.6(2) . . ?
C00E Si03 C009 107.5(3) . . ?
C00E Si03 C00F 107.4(3) . . ?
C00F Si03 Si01 109.59(18) . . ?
C006 Si04 Si01 109.41(17) . . ?
C008 Si04 Si01 110.87(17) . . ?
C008 Si04 C006 109.8(2) . . ?
C00D Si04 Si01 109.35(17) . . ?
C00D Si04 C006 109.2(2) . . ?
C00D Si04 C008 108.2(2) . . ?
Si04 C006 H00A 109.5 . . ?
Si04 C006 H00B 109.5 . . ?
Si04 C006 H00C 109.5 . . ?
H00A C006 H00B 109.5 . . ?
H00A C006 H00C 109.5 . . ?
H00B C006 H00C 109.5 . . ?
O005 C007 Si01 125.0(3) . . ?
O005 C007 C007 116.5(5) . 2_666 ?
C007 C007 Si01 118.5(4) 2_666 . ?
Si04 C008 H00D 109.5 . . ?
Si04 C008 H00E 109.5 . . ?
Si04 C008 H00F 109.5 . . ?
H00D C008 H00E 109.5 . . ?
H00D C008 H00F 109.5 . . ?
H00E C008 H00F 109.5 . . ?
Si03 C009 H00G 109.5 . . ?
Si03 C009 H00H 109.5 . . ?
Si03 C009 H00I 109.5 . . ?
H00G C009 H00H 109.5 . . ?
H00G C009 H00I 109.5 . . ?
H00H C009 H00I 109.5 . . ?
Si02 C00A H00J 109.5 . . ?
Si02 C00A H00K 109.5 . . ?
Si02 C00A H00L 109.5 . . ?
H00J C00A H00K 109.5 . . ?
H00J C00A H00L 109.5 . . ?
H00K C00A H00L 109.5 . . ?
Si02 C00B H00M 109.5 . . ?
Si02 C00B H00N 109.5 . . ?
Si02 C00B H00O 109.5 . . ?
H00M C00B H00N 109.5 . . ?
H00M C00B H00O 109.5 . . ?
H00N C00B H00O 109.5 . . ?
Si02 C00C H00P 109.5 . . ?
Si02 C00C H00Q 109.5 . . ?
Si02 C00C H00R 109.5 . . ?
H00P C00C H00Q 109.5 . . ?
H00P C00C H00R 109.5 . . ?
H00Q C00C H00R 109.5 . . ?
Si04 C00D H00S 109.5 . . ?
Si04 C00D H00T 109.5 . . ?
Si04 C00D H00U 109.5 . . ?
H00S C00D H00T 109.5 . . ?
H00S C00D H00U 109.5 . . ?
H00T C00D H00U 109.5 . . ?
Si03 C00E H00V 109.5 . . ?
Si03 C00E H00W 109.5 . . ?
Si03 C00E H00X 109.5 . . ?
H00V C00E H00W 109.5 . . ?
H00V C00E H00X 109.5 . . ?
H00W C00E H00X 109.5 . . ?
Si03 C00F H00Y 109.5 . . ?
Si03 C00F H 109.5 . . ?
Si03 C00F HA 109.5 . . ?
H00Y C00F H 109.5 . . ?
H00Y C00F HA 109.5 . . ?
H C00F HA 109.5 . . ?

_shelx_res_file                  
;
TITL RF2233_a.res in P-1
    rf2233.res
    created by SHELXL-2018/3 at 14:49:42 on 13-Jan-2023
REM Old TITL RF2233 in P-1
REM SHELXT solution in P-1
REM R1 0.205, Rweak 0.014, Alpha 0.135, Orientation as input
REM Formula found by SHELXT: C10 O Si4
CELL 0.71073 9.377 9.613 11.8795 70.529 71.722 61.483
ZERR 2 0.0051 0.0068 0.0066 0.021 0.015 0.015
LATT 1
SFAC C H O Si
UNIT 20 54 2 8

L.S. 10
PLAN  13
SIZE 0.05 0.11 0.14
TEMP -173.47
CONF
BOND $H
LIST 6
MORE -1
fmap 2
acta
OMIT -3 54
OMIT 2 0 3
REM <olex2.extras>
REM <HklSrc "%.\\RF2233.hkl">
REM </olex2.extras>

WGHT    0.111500    1.469100
FVAR       0.24633
SI01  4    0.376930    0.387967    0.695055    11.00000    0.02083    0.02439 =
         0.03393   -0.00573   -0.00635   -0.00723
SI02  4    0.573327    0.301114    0.815945    11.00000    0.02157    0.03259 =
         0.03973   -0.00855   -0.00833   -0.00668
SI03  4    0.150646    0.631657    0.732797    11.00000    0.02054    0.02869 =
         0.04568   -0.01090   -0.00657   -0.00686
SI04  4    0.301060    0.181570    0.708529    11.00000    0.03415    0.03125 =
         0.04561   -0.00669   -0.00737   -0.01644
O005  3    0.506117    0.344580    0.454272    11.00000    0.05770    0.04266 =
         0.04291   -0.00980   -0.00358   -0.02867
C006  1    0.184190    0.132796    0.866097    11.00000    0.05385    0.04493 =
         0.05458   -0.00934    0.00133   -0.03183
AFIX 137
H00A  2    0.081045    0.228048    0.881030    11.00000   -1.50000
H00B  2    0.251745    0.103018    0.925842    11.00000   -1.50000
H00C  2    0.158935    0.041928    0.873450    11.00000   -1.50000
AFIX   0
C007  1    0.477303    0.426873    0.526195    11.00000    0.02271    0.02458 =
         0.04035   -0.00369   -0.00738   -0.00879
C008  1    0.488057   -0.005826    0.673345    11.00000    0.04836    0.03344 =
         0.05173   -0.00864   -0.00685   -0.01797
AFIX 137
H00D  2    0.453435   -0.081348    0.662705    11.00000   -1.50000
H00E  2    0.548973   -0.057797    0.740523    11.00000   -1.50000
H00F  2    0.559430    0.023791    0.598431    11.00000   -1.50000
AFIX   0
C009  1    0.191396    0.729125    0.824009    11.00000    0.03759    0.03854 =
         0.07118   -0.02558   -0.01460   -0.00758
AFIX 137
H00G  2    0.279101    0.764625    0.776369    11.00000   -1.50000
H00H  2    0.226054    0.650814    0.898632    11.00000   -1.50000
H00I  2    0.090449    0.823167    0.844969    11.00000   -1.50000
AFIX   0
C00A  1    0.473204    0.263848    0.979061    11.00000    0.03872    0.06543 =
         0.04087   -0.00831   -0.01169   -0.01201
AFIX 137
H00J  2    0.377784    0.363678    0.996424    11.00000   -1.50000
H00K  2    0.552738    0.230452    1.030572    11.00000   -1.50000
H00L  2    0.436507    0.177842    0.995854    11.00000   -1.50000
AFIX   0
C00B  1    0.657954    0.450973    0.788566    11.00000    0.04196    0.05265 =
         0.08931   -0.00997   -0.03040   -0.02369
AFIX 137
H00M  2    0.713399    0.468944    0.703541    11.00000   -1.50000
H00N  2    0.737496    0.409658    0.841849    11.00000   -1.50000
H00O  2    0.567760    0.553636    0.805816    11.00000   -1.50000
AFIX   0
C00C  1    0.751225    0.107336    0.784831    11.00000    0.03118    0.04675 =
         0.05385   -0.01520   -0.01040   -0.00076
AFIX 137
H00P  2    0.791448    0.118460    0.696963    11.00000   -1.50000
H00Q  2    0.715214    0.018842    0.816796    11.00000   -1.50000
H00R  2    0.840275    0.083119    0.824422    11.00000   -1.50000
AFIX   0
C00D  1    0.165804    0.252714    0.595886    11.00000    0.04920    0.05382 =
         0.06701   -0.01569   -0.01816   -0.02774
AFIX 137
H00S  2    0.226817    0.276597    0.513611    11.00000   -1.50000
H00T  2    0.067536    0.351101    0.612426    11.00000   -1.50000
H00U  2    0.132140    0.167748    0.602558    11.00000   -1.50000
AFIX   0
C00E  1   -0.032477    0.589688    0.819653    11.00000    0.03504    0.06375 =
         0.13018   -0.04886    0.01748   -0.02485
AFIX 137
H00V  2   -0.064875    0.549892    0.769999    11.00000   -1.50000
H00W  2   -0.124138    0.689702    0.840469    11.00000   -1.50000
H00X  2   -0.005054    0.507321    0.894327    11.00000   -1.50000
AFIX   0
C00F  1    0.096998    0.774497    0.585280    11.00000    0.05250    0.04691 =
         0.06746   -0.01729   -0.02369    0.01185
AFIX 137
H00Y  2    0.172012    0.828637    0.550233    11.00000   -1.50000
H     2   -0.017046    0.855962    0.599388    11.00000   -1.50000
HA    2    0.107920    0.713728    0.528931    11.00000   -1.50000
AFIX   0
HKLF 4


REM  RF2233_a.res in P-1
REM wR2 = 0.220496, GooF = S = 1.05186, Restrained GooF = 1.05186 for all data
REM R1 = 0.072670 for 2607 Fo > 4sig(Fo) and 0.107517 for all 3785 data
REM 145 parameters refined using 0 restraints

END

WGHT      0.1118      1.4447

REM Highest difference peak  0.983,  deepest hole -0.667,  1-sigma level  0.102
Q1    1   0.1846  0.6811  0.7636  11.00000  0.05    0.98
Q2    1   0.3518  0.2217  0.7305  11.00000  0.05    0.72
Q3    1   0.6240  0.3830  0.7613  11.00000  0.05    0.70
Q4    1   0.3655  0.2276  0.6413  11.00000  0.05    0.68
Q5    1   0.4129  0.4308  0.7137  11.00000  0.05    0.67
Q6    1   0.6034  0.3575  0.8430  11.00000  0.05    0.66
Q7    1   0.4363  0.4381  0.6420  11.00000  0.05    0.66
Q8    1   0.3313  0.3367  0.6659  11.00000  0.05    0.62
Q9    1   0.2241  0.2153  0.7800  11.00000  0.05    0.61
Q10   1   0.5193  0.2637  0.7968  11.00000  0.05    0.57
Q11   1   0.5191  0.4686  0.5488  11.00000  0.05    0.52
Q12   1   0.5019  0.2549  0.8651  11.00000  0.05    0.50
Q13   1   0.5152  0.3161  0.9153  11.00000  0.05    0.49
;
_shelx_res_checksum              60298
_olex2_submission_special_instructions 'No special instructions were received'
_chemical_properties_physical    Light-sensitive
